# Supplementary material for: The cytological analysis of crossing over in armadillos supports the existence of a phylogenetic component of recombination rates in mammals
Source: PLoS One. 2025 Jun 26;20(6):e0326703. doi: 10.1371/journal.pone.0326703 (PMC12200783; doi:10.1371/journal.pone.0326703)
Supplement: S1 File — (XLSX) [file pone.0326703.s001.xlsx]

## Sheet: Specimens
Animals sampled for MLH1-focus analysis
# of animals	Species	Common name	Sampling location a
1	Dasypus hybridus	southern long-nosed armadillo	Pellegrini, Buenos Aires
1	Chaetophractus villosus	large hairy armadillo	Loma Verde, Buenos Aires
2	Chaetophractus vellerosus	screaming hairy armadillo	Gral. Pedernerera, San Luis
1	Zaedyus pichiy	dwarf armadillo	Puerto Deseado, Santa Cruz
a All locations are in Argentina

## Sheet: MLH1 foci
Number of autosomal MLH1 foci per cell
Dasypus hybridus			Chaetophractus villosus			Chaetophractus vellerosus			Zaedyus pichiy
Cell ID	Foci		Cell ID	Foci		Cell ID	Foci		Cell ID	Foci
Dhy_03	36		Cvi_046	42		Cve_05	36		Zpi_01	35
Dhy_05	37		Cvi_048	43		Cve_06	36		Zpi_02	39
Dhy_06	38		Cvi_2784	38		Cve_08	38		Zpi_04	43
Dhy_07	42		Cvi_2786	35		Cve_10	40		Zpi_05	39
Dhy_08	41		Cvi_2788	39		Cve_12	40		Zpi_06	40
Dhy_10	39		Cvi_1698	39		Cve_1341	38		Zpi_08	36
Dhy_11	37		Cvi_1701	38		Cve_1382	39		Zpi_09	37
Dhy_14	42		Cvi_1703	41		Cve_1384	40		Zpi_10	41
Dhy_15	41		Cvi_0059	40		Cve_1386	42		Zpi_11	37
Dhy_16	39		Cvi_0070	39		Cve_1388	40		Zpi_12	34
Dhy_22	41		Cvi_02	37		Cve_1390	42		Zpi_13	40
Dhy_26	40		Cvi_03	36		Cve_1391	41		Zpi_14	40
Dhy_317	41		Cvi_04	38		Cve_1392	40		Zpi_15	38
Dhy_33	39		Cvi_06	42		Cve_1392	39		Zpi_16	38
Dhy_34	35		Cvi_07	38		Cve_1394	37		Zpi_17	38
Dhy_35	37		Cvi_08	42		Cve_1397	39		Zpi_18	39
Dhy_36	40		Cvi_021	42		Cve_1399	39		Zpi_19	37
Dhy_41	36		Cvi_008	41		Cve_1402	42		Zpi_21	38
Dhy_44	40		Cvi_019	40		Cve_1404	39		Zpi_40	37
Dhy_46	35		Cvi_021	42		Cve_1408	40		Zpi_46	38
Dhy_47	39		Cvi_018	40		Cve_1410	37		Zpi_47	37
Dhy_51	44		Cvi_011A	42		Cve_1412	44		Zpi_54	38
Dhy_52	40		Cvi_011B	40		Cve_17	40		Zpi_56	39
Dhy_56	40		Cvi_003	43		Cve_19	41		Zpi_61	37
Dhy_57	37		Cvi_010	41		Cve_20	35		Zpi_62	42
Dhy_58	39		Cvi_09A	36		Cve_22	43		Zpi_63	38
Dhy_59	43		Cvi_09B	37		Cve_27	38		Zpi_64	36
Dhy_60	39		Cvi_050	40		Cve_28	40		Zpi_65	38
Dhy_61	38		Cvi_052	38		Cve_31 A	40		Zpi_66	38
Dhy_62	40		Cvi_055	37		Cve_31 B	39		Zpi_67	40
			Cvi_057	35		Cve_32	41		Zpi_68	36
			Cvi_062	38		Cve_34	37
			Cvi_062	38		Cve_35	38
			Cvi_068	37		Cve_37	40
			Cvi_086	39		Cve_38	41
			Cvi_088	41		Cve_42	41
						Cve_44	38
