# Supplementary material for: The cytological analysis of crossing over in armadillos supports the existence of a phylogenetic component of recombination rates in mammals
Source: PLoS One. 2025 Jun 26;20(6):e0326703. doi: 10.1371/journal.pone.0326703 (PMC12200783; doi:10.1371/journal.pone.0326703)
Supplement: S2 File — (XLSX) [file pone.0326703.s002.xlsx]

## Sheet: MammalianRecombinationDatabase_
Common_Name	Latin_Name	Order	Method	Sex	Number_XO	SD_XO	Min_XO	Max_XO	N_IND	N_CELLS	RECOMBINATION REFERENCE	2N	FN	aFN	KARYOTYPE REFERENCE
Hottentot golden mole	Amblysomus_hottentotus	Afrosoricida	MLH1	M	24.5	4.1	NA	NA	1	52	Segura J., Ferretti L., Ramos-Onsins S., Capilla L., Farre M., et al., 2013. Evolution of recombination in eutherian mammals: insights into mechanisms that affect recombination rates and crossover interference. Proc Biol Sci 280: 20131945.	30	56	50	Bronner G. N., 1995. Cytogenetic properties of nine species of golden moles (insectivora: Chrysochloridae). J Mammol 76: 957-971.
Golden mole	Amblysomus_julianae	Afrosoricida	MLH1	M	25.9	4.1	NA	NA	1	46	Segura J., Ferretti L., Ramos-Onsins S., Capilla L., Farre M., et al., 2013. Evolution of recombination in eutherian mammals: insights into mechanisms that affect recombination rates and crossover interference. Proc Biol Sci 280: 20131945.	30	56	50	Bronner G. N., 1995. Cytogenetic properties of nine species of golden moles (insectivora: Chrysochloridae). J Mammol 76: 957-971.
Impala	Aepyceros_melampus	Artiodactyl	MLH1	M	49.6	4	NA	NA	2	238	Vozdova M., Sebestova H., Kubickova S., Cernohorska H., Awadova T., et al., 2014. Impact of Robertsonian translocation on meiosis and reproduction: an impala (Aepyceros melampus) model. J Appl Genetics 55: 249-258.	60	60	58	Wurster D. H., and Benirschke K., 1968. Chromosome studies in the superfamily Bovoidea. Chromosoma 25:152-171.
Barbary sheep	Ammotragus_lervia	Artiodactyl	MLH1	M	57.95	5.03	45	73	1	107	Frohlich J., Vozdova M., Kubickova S., Cernohorska H., Sebestova H., et al., 2015. Variation of meiotic recombination rates and MLH1 foci distribution in spermatocytes of cattle, sheep and goats. Cytogenet Genome Res 146: 211-221.	58	60	58	Slota E., Kozubska-Sobocinska A., Bugno M., Giemza-Marek A., and Kulig B., 2001. Comparison between the G-banded karyotype of the aoudad (Ammotragus lervia) and sheep (Ovis aries). J Appl Genet 42: 59-64.
Cow	Bos_taurus	Artiodactyl	MLH1	M	42	4	33	56	NA	NA	Hart E. J., Pinton A., Powell A., Wall R., and King W. A., 2008. Meiotic recombination in normal and clone bulls and their offspring. Cytogenet Genome Res 120: 97-101.	60	62	58	Popescu C. P.., Long S., Riggs P., Womack J., Schmutz S., et all, 1996. Standardization of cattle karyotype nomenclature: report of the committee for the standardization of the cattle karyotype. Cytogenet Cell Genet 74: 259-261.
Cow	Bos_taurus	Artiodactyl	Chiasma	M	49.5	4.1	NA	NA	1	325	Logue D. N., 1977. Meiosis in the domestic ruminants with particular reference to Robertsonian translocations. Ann Genet Sel Anim 9: 493-507.	60	62	58	Popescu C. P.., Long S., Riggs P., Womack J., Schmutz S., et all, 1996. Standardization of cattle karyotype nomenclature: report of the committee for the standardization of the cattle karyotype. Cytogenet Cell Genet 74: 259-261.
Cow	Bos_taurus	Artiodactyl	Chiasma	F	35.7	NA	31	45	NA	109	Jagiello G. M., Miller W. A., Ducayen M. B., and Lin J. S., 1974. Chiasma frequency and disjunctional behavior of ewe and cow oocytes matured in vitro. Biol Repro 10: 354-363.	60	62	58	Popescu C. P.., Long S., Riggs P., Womack J., Schmutz S., et all, 1996. Standardization of cattle karyotype nomenclature: report of the committee for the standardization of the cattle karyotype. Cytogenet Cell Genet 74: 259-261.
Cow	Bos_taurus	Artiodactyl	LinkageMap	SA	65	NA	NA	NA	NA	NA	Arias J. A., Keehan M., Fisher P., Coppieters W., and Spelman R., 2009. A high density linkage map of the bovine genome. BMC Genet 10: 18.	60	62	58	Popescu C. P.., Long S., Riggs P., Womack J., Schmutz S., et all, 1996. Standardization of cattle karyotype nomenclature: report of the committee for the standardization of the cattle karyotype. Cytogenet Cell Genet 74: 259-261.
Cow	Bos_taurus	Artiodactyl	MLH1	M	47.53	4.26	36	60	4	720	Frohlich J., Vozdova M., Kubickova S., Cernohorska H., Sebestova H., et al., 2015. Variation of meiotic recombination rates and MLH1 foci distribution in spermatocytes of cattle, sheep and goats. Cytogenet Genome Res 146: 211-221.	60	62	58	Popescu C. P.., Long S., Riggs P., Womack J., Schmutz S., et all, 1996. Standardization of cattle karyotype nomenclature: report of the committee for the standardization of the cattle karyotype. Cytogenet Cell Genet 74: 259-261.
Cow	Bos_taurus	Artiodactyl	MLH1	M	47.2	5	NA	NA	5	541	Vozdova M., Sebestova H., Kubickova S., Cernohorska H., Vahala J., et al., 2013. A comparative study of meiotic recombination in cattle (Bos taurus) and three wildebeest species (Connochaetes gnou, C. taurinus taurinus and C. t. albojubatus). Cytogenet Genome Res 140: 36-45.	60	62	58	Popescu C. P.., Long S., Riggs P., Womack J., Schmutz S., et all, 1996. Standardization of cattle karyotype nomenclature: report of the committee for the standardization of the cattle karyotype. Cytogenet Cell Genet 74: 259-261.
Cow	Bos_taurus	Artiodactyl	MLH1	M	46.4	3.6	NA	NA	5	550	Sebestova H., Vozdova M., Kubickova S., Cernohorska H., Kotrba R., et al., 2016. Effect of species-specific differences in chromosome morphology on chromatin compaction and the frequency and distribution of RAD51 and MLH1 foci in two bovid species: cattle (Bos taurus) and the common eland (Taurotragus oryx). Chromosoma 125: 137-149.	60	62	58	Popescu C. P.., Long S., Riggs P., Womack J., Schmutz S., et all, 1996. Standardization of cattle karyotype nomenclature: report of the committee for the standardization of the cattle karyotype. Cytogenet Cell Genet 74: 259-261.
Common eland	Taurotragus_oryx	Artiodactyl	MLH1	M	36.2	3.6	NA	NA	10	1025	Sebestova H., Vozdova M., Kubickova S., Cernohorska H., Kotrba R., et al., 2016. Effect of species-specific differences in chromosome morphology on chromatin compaction and the frequency and distribution of RAD51 and MLH1 foci in two bovid species: cattle (Bos taurus) and the common eland (Taurotragus oryx). Chromosoma 125: 137-149.	31	60	56	Sebestova H., Vozdova M., Kubickova S., Cernohorska H., Kotrba R., et al., 2016. Effect of species-specific differences in chromosome morphology on chromatin compaction and the frequency and distribution of RAD51 and MLH1 foci in two bovid species: cattle (Bos taurus) and the common eland (Taurotragus oryx). Chromosoma 125: 137-149.
Goat	Capra_hircus	Artiodactyl	Chiasma	M	54.2	2.9	NA	NA	1	5	Datta, M., 1970. Reinvestigation of meiosis in the male goat, Capra hircus, Linn., with special reference to chiasma formation in the sex and autosomal bivalents. Cytologia 35: 344-353.	60	60	58	Iannuzzi L., Pia di Meo G., and Perucatti A., 1996. G- and R-banded prometaphase karyotypes in goat (Capra hircus L.). Caryologia 49: 267-277.
Goat	Capra_hircus	Artiodactyl	Chiasma	M	49.7	4	NA	NA	1	20	Logue D. N., 1977. Meiosis in the domestic ruminants with particular reference to Robertsonian translocations. Ann Genet Sel Anim 9: 493-507.	60	60	58	Iannuzzi L., Pia di Meo G., and Perucatti A., 1996. G- and R-banded prometaphase karyotypes in goat (Capra hircus L.). Caryologia 49: 267-277.
Goat	Capra_hircus	Artiodactyl	MLH1	M	60.59	5.21	44	81	8	886	Frohlich J., Vozdova M., Kubickova S., Cernohorska H., Sebestova H., et al., 2015. Variation of meiotic recombination rates and MLH1 foci distribution in spermatocytes of cattle, sheep and goats. Cytogenet Genome Res 146: 211-221.	60	60	58	Iannuzzi L., Pia di Meo G., and Perucatti A., 1996. G- and R-banded prometaphase karyotypes in goat (Capra hircus L.). Caryologia 49: 267-277.
Goat	Capra_hircus	Artiodactyl	MLH1	M	61.24	4.03	NA	NA	6	109	Munoz-Fuentes V., Marcet-Ortega M., Alkorta-Aranburu G., Linde Forsberg C., Morrell J. M., et al., 2015. Strong artificial selection in domestic mammals did not result in an increased recombination rate. Mol Biol Evol 32: 510-523.	60	60	58	Iannuzzi L., Pia di Meo G., and Perucatti A., 1996. G- and R-banded prometaphase karyotypes in goat (Capra hircus L.). Caryologia 49: 267-277.
Ibex	Capra_pyrenaica	Artiodactyl	MLH1	M	64.74	1.08	NA	NA	6	119	Munoz-Fuentes V., Marcet-Ortega M., Alkorta-Aranburu G., Linde Forsberg C., Morrell J. M., et al., 2015. Strong artificial selection in domestic mammals did not result in an increased recombination rate. Mol Biol Evol 32: 510-523.	60	60	58	Atlas of Mammalian Chromosomes, edited by O'Brien S. J., Menninger J. C., and Nash W. G., 2006. John Wiley & Sons, Inc., Hoboken, NJ.
Black wildebeest	Connochaetes_gnou	Artiodactyl	MLH1	M	42.8	4.9	NA	NA	6	654	Vozdova M., Sebestova H., Kubickova S., Cernohorska H., Vahala J., et al., 2013. A comparative study of meiotic recombination in cattle (Bos taurus) and three wildebeest species (Connochaetes gnou, C. taurinus taurinus and C. t. albojubatus). Cytogenet Genome Res 140: 36-45.	58	60	58	Corbet S. W., and Robinson T. J., 1991. Genetic divergence in South African Wildebeest: Comparative cytogenetics and analysis of mitochondrial DNA. J Hered 82: 447-452.
Common wildebeest	Connochaetes_taurinus_taurinus	Artiodactyl	MLH1	M	46.4	4.9	NA	NA	5	521	Vozdova M., Sebestova H., Kubickova S., Cernohorska H., Vahala J., et al., 2013. A comparative study of meiotic recombination in cattle (Bos taurus) and three wildebeest species (Connochaetes gnou, C. taurinus taurinus and C. t. albojubatus). Cytogenet Genome Res 140: 36-45.	58	60	58	Corbet S. W., and Robinson T. J., 1991. Genetic divergence in South African Wildebeest: Comparative cytogenetics and analysis of mitochondrial DNA. J Hered 82: 447-452.
Common wildebeest	Connochaetes_taurinus_albojubatus	Artiodactyl	MLH1	M	36.6	4.6	NA	NA	1	120	Vozdova M., Sebestova H., Kubickova S., Cernohorska H., Vahala J., et al., 2013. A comparative study of meiotic recombination in cattle (Bos taurus) and three wildebeest species (Connochaetes gnou, C. taurinus taurinus and C. t. albojubatus). Cytogenet Genome Res 140: 36-45.	58	60	58	Corbet S. W., and Robinson T. J., 1991. Genetic divergence in South African Wildebeest: Comparative cytogenetics and analysis of mitochondrial DNA. J Hered 82: 447-452.
Muntjac	Muntiacus_reevesi	Artiodactyl	MLH1	M	29.8	2	25	34	NA	170	Yang Q., Zhang D., Leng M., Yang L., Zhong L., et al., 2011. Synapsis and meiotic recombination in male Chinese muntjac (Muntiacus reevesi). PLoS ONE 6: e19255.	46	46	44	Yang F., Carter N. P., Shi L., Ferguson-Smith M. A., 1995. A comparative study of karyotypes of muntjacs by chromosome painting. Chromosoma 103: 642-652.
Sheep	Ovis_aries	Artiodactyl	Chiasma	F	44	NA	NA	NA	1	1	Logue D. N., 1977. Meiosis in the domestic ruminants with particular reference to Robertsonian translocations. Ann Genet Sel Anim 9: 493-507.	54	60	58	Cribiu E. P., Di Berardino D., di Meo G. P., Eggen A., Gallagher D. S., et al., 2001. International System for Chromosome Nomenclature of Domestic Bovids (ISCNDB 2000). Cytogenet Cell Genet 92: 283-299.
Sheep	Ovis_aries	Artiodactyl	Chiasma	M	51.2	4.7	NA	NA	1	50	Logue D. N., 1977. Meiosis in the domestic ruminants with particular reference to Robertsonian translocations. Ann Genet Sel Anim 9: 493-507.	54	60	58	Cribiu E. P., Di Berardino D., di Meo G. P., Eggen A., Gallagher D. S., et al., 2001. International System for Chromosome Nomenclature of Domestic Bovids (ISCNDB 2000). Cytogenet Cell Genet 92: 283-299.
Sheep	Ovis_aries	Artiodactyl	Chiasma	M	54.3	6.4	NA	NA	1	33	Long S. E., 1978. Chiasma counts and non-disjunction frequencies in a normal ram and in rams carrying the Massey I (t1) Robertsonian translocation. J Reprod Fert 53: 353-356.	54	60	58	Cribiu E. P., Di Berardino D., di Meo G. P., Eggen A., Gallagher D. S., et al., 2001. International System for Chromosome Nomenclature of Domestic Bovids (ISCNDB 2000). Cytogenet Cell Genet 92: 283-299.
Sheep	Ovis_aries	Artiodactyl	Chiasma	F	35.1	NA	30	40	NA	93	Jagiello G. M., Miller W. A., Ducayen M. B., and Lin J. S., 1974. Chiasma frequency and disjunctional behavior of ewe and cow oocytes matured in vitro. Biol Repro 10: 354-363.	54	60	58	Cribiu E. P., Di Berardino D., di Meo G. P., Eggen A., Gallagher D. S., et al., 2001. International System for Chromosome Nomenclature of Domestic Bovids (ISCNDB 2000). Cytogenet Cell Genet 92: 283-299.
Sheep	Ovis_aries	Artiodactyl	LinkageMap	SA	70	NA	NA	NA	NA	NA	Maddox J. F., Davies K. P., Crawford A. M., Hulme D. J., Vaiman D., et al., 2001. An enhanced linkage map of the sheep genome comprising more than 1000 loci. Genome Res 11: 1275-1289.	54	60	58	Cribiu E. P., Di Berardino D., di Meo G. P., Eggen A., Gallagher D. S., et al., 2001. International System for Chromosome Nomenclature of Domestic Bovids (ISCNDB 2000). Cytogenet Cell Genet 92: 283-299.
Sheep	Ovis_aries	Artiodactyl	MLH1	M	62.9	6.04	41	88	11	1297	Frohlich J., Vozdova M., Kubickova S., Cernohorska H., Sebestova H., et al., 2015. Variation of meiotic recombination rates and MLH1 foci distribution in spermatocytes of cattle, sheep and goats. Cytogenet Genome Res 146: 211-221.	54	60	58	Cribiu E. P., Di Berardino D., di Meo G. P., Eggen A., Gallagher D. S., et al., 2001. International System for Chromosome Nomenclature of Domestic Bovids (ISCNDB 2000). Cytogenet Cell Genet 92: 283-299.
Sheep	Ovis_aries	Artiodactyl	MLH1	M	63.47	3.42	NA	NA	6	125	Munoz-Fuentes V., Marcet-Ortega M., Alkorta-Aranburu G., Linde Forsberg C., Morrell J. M., et al., 2015. Strong artificial selection in domestic mammals did not result in an increased recombination rate. Mol Biol Evol 32: 510-523.	54	60	58	Cribiu E. P., Di Berardino D., di Meo G. P., Eggen A., Gallagher D. S., et al., 2001. International System for Chromosome Nomenclature of Domestic Bovids (ISCNDB 2000). Cytogenet Cell Genet 92: 283-299.
Mouflons	Ovis_musimon	Artiodactyl	MLH1	M	69.03	2.49	NA	NA	5	113	Munoz-Fuentes V., Marcet-Ortega M., Alkorta-Aranburu G., Linde Forsberg C., Morrell J. M., et al., 2015. Strong artificial selection in domestic mammals did not result in an increased recombination rate. Mol Biol Evol 32: 510-523.	54	60	58	Atlas of Mammalian Chromosomes, edited by O'Brien S. J., Menninger J. C., and Nash W. G., 2006. John Wiley & Sons, Inc., Hoboken, NJ.
Pig	Sus_scrofa	Artiodactyl	MLH1	M	32	4.5	21	46	4	436	Mary N., Barasc H., Ferchaud S., Billon Y., Meslier F., et al., 2014. Meiotic recombination analysis of individual chromosomes in male domestic pigs. PLoS ONE 9: e99123.	38	64	60	Committee for the Standardized Karyotype of the Domesticu Pig, 1988. Standard karyotype of the domestic pig. Hereditas 109: 151-157.
Pig	Sus_scrofa	Artiodactyl	Chiasma	M	39	NA	NA	NA	NA	NA	Burt A., and Bell G., 1987. Mammalian chiasma frequencies as a test of two theories of recombination. Nature 326: 803-805.	38	64	60	Committee for the Standardized Karyotype of the Domestic Pig, 1988. Standard karyotype of the domestic pig. Hereditas 109: 151-157.
Pig	Sus_scrofa	Artiodactyl	LinkageMap	SA	39.08	NA	NA	NA	NA	NA	Tortereau F., Servin B., Frantz L., Megens H.-J., Milan D., et al., 2012. A high density recombination map of the pig reveals a correlation between sex-specific recombination and GC content. BMC Genomics 13: 586.	38	64	60	Committee for the Standardized Karyotype of the Domestic Pig, 1988. Standard karyotype of the domestic pig. Hereditas 109: 151-157.
Dog	Canis_familiaris	Carnivora	MLH1	M	40	1.4	36	44	3	124	Basheva E.A., Bidau C. J., and Borodin P. M., 2008. General patterns of meiotic recombination in male dogs estimated by MLH1 and RAD51 immunolocalization. Chromosome Res 16: 709-719.	78	78	76	Reimann N., Bartnitzke S., Nolte I., Bullerdiek J., 1999. Working with canine chromosomes: current recommendations for karyotype description. J Heredity 90: 31-34.
Dog	Canis_familiaris	Carnivora	LinkageMap	SA	41.7	NA	NA	NA	NA	NA	Wong A. K., Ruhe A. L., Dumont B. L., Robertson K. R., Guerrero G., et al., 2010. A comprehensive linkage map of the dog genome. Genetics 184: 595-605.	78	78	76	Reimann N., Bartnitzke S., Nolte I., Bullerdiek J., 1999. Working with canine chromosomes: current recommendations for karyotype description. J Heredity 90: 31-34.
Dog	Canis_familiaris	Carnivora	Chiasma	M	79.5	NA	NA	NA	NA	NA	Burt A., and Bell G., 1987. Mammalian chiasma frequencies as a test of two theories of recombination. Nature 326: 803-805.	78	78	76	Reimann N., Bartnitzke S., Nolte I., Bullerdiek J., 1999. Working with canine chromosomes: current recommendations for karyotype description. J Heredity 90: 31-34.
Dog	Canis_familiaris	Carnivora	MLH1	M	38.89	0.87	NA	NA	6	184	Munoz-Fuentes V., Marcet-Ortega M., Alkorta-Aranburu G., Linde Forsberg C., Morrell J. M., et al., 2015. Strong artificial selection in domestic mammals did not result in an increased recombination rate. Mol Biol Evol 32: 510-523.	78	78	76	Reimann N., Bartnitzke S., Nolte I., Bullerdiek J., 1999. Working with canine chromosomes: current recommendations for karyotype description. J Heredity 90: 31-34.
Wolf	Canis_lupus	Carnivora	MLH1	M	40.94	1.61	NA	NA	2	45	Munoz-Fuentes V., Marcet-Ortega M., Alkorta-Aranburu G., Linde Forsberg C., Morrell J. M., et al., 2015. Strong artificial selection in domestic mammals did not result in an increased recombination rate. Mol Biol Evol 32: 510-523.	78	78	76	Hungerford D. A., and Snyder R. L., 1966. Chromosomes of a European wolf (Canis lupus) and of a bactrian camel (Camelus bactrianus). Mamm Chromosomes Newsletter 20: 72.
Cat	Felis_cattus	Carnivora	MLH1	M	43.52	NA	NA	NA	NA	NA	Borodin P. M., Karamysheva T. V., and Rubtsov N. B., 2007. Immunofluorescent analysis of meiotic recombination in the domestic cat. Cell and Tissue Biol 1: 503-507.	38	72	68	Cho K. W., Youn H. Y., Watari T., Tsujimoto H., Hasegawa A., et al., 1997. A proposed nomenclature of the domestic cat karyotype. Cytogenet Cell Genet 79: 71-78.
Cat	Felis_cattus	Carnivora	LinkageMap	SA	87.4	NA	NA	NA	NA	NA	Menotti-Raymond M., David V. A., Schaffer A. A., Tomlin J. F., Elzirik E., et al., 2009. An autosomal genetic linkage map of the domestic cat, Felis silvestris catus. Genomics 93: 305-313.	38	72	68	Cho K. W., Youn H. Y., Watari T., Tsujimoto H., Hasegawa A., et al., 1997. A proposed nomenclature of the domestic cat karyotype. Cytogenet Cell Genet 79: 71-78.
Cat	Felis_cattus	Carnivora	Chiasma	M	50	NA	NA	NA	NA	NA	Burt A., and Bell G., 1987. Mammalian chiasma frequencies as a test of two theories of recombination. Nature 326: 803-805.	38	72	68	Cho K. W., Youn H. Y., Watari T., Tsujimoto H., Hasegawa A., et al., 1997. A proposed nomenclature of the domestic cat karyotype. Cytogenet Cell Genet 79: 71-78.
American mink	Mustela_vision	Carnivora	MLH1	M	25.5	1.9	NA	NA	5	130	Borodin P. M., Basheva E. A., Zhelezova A. I., 2008. Immunocytological analysis of meiotic recombination in the American mink (Mustela vison). Animal Genet 40: 235-238.	30	58	54	Mandahl N., and Fredga K., 1975. Q-, G-, and C-band patterns of the mink chromosomes. Hereditas 81: 211-220.
Tiger	Panthera_tigris	Carnivora	MLH1	M	59.4	4.7	NA	NA	1	85	Segura J., Ferretti L., Ramos-Onsins S., Capilla L., Farre M., et al., 2013. Evolution of recombination in eutherian mammals: insights into mechanisms that affect recombination rates and crossover interference. Proc Biol Sci 280: 20131945.	38	66	62	Atlas of Mammalian Chromosomes, edited by O'Brien S. J., Menninger J. C., and Nash W. G., 2006. John Wiley & Sons, Inc., Hoboken, NJ.
Silver fox	Vulpes_vulpes	Carnivora	MLH1	M	29.6	2.4	NA	NA	12	427	Basheva E.A., Torgasheva A. A., Sakaeva G. R., Bidau C., and Borodin P. M., 2010. A- and B-chromosome pairing and recombination in male meiosis in the silver fox (Vulpes vulpes L., 1758, Carnivora, Canidae). Chromosome Res 18: 689-696.	34	68	64	Committee for the standard karyotype of Vulpes fulvus Desm., 1985. The standard karotype of the silver fox (Vulpes fulvus Desm.). Hereditas 103: 171-176.
Nine banded armadillo	Dasypus_novemcinctus	Cingulata	Chiasma	M	37.5	NA	NA	NA	NA	NA	Pardo-Manuel de Villena F. and Sapienza C., 2001. Recombination is proportional to the number of chromosome arms in mammals. Mamm Genome 12: 318-322.	64	82	78	Beath M. M., Benirschke K., Brownhill L. E., 1962. The chromosomes of the nine-banded armadillo, Dasypus novemcinctus. Chromosoma 13: 27-38.
kowari	Dasyuroides_byrnei	Dasyuromorphia	Chiasma	M	17.5	0.44	NA	NA	2	40	Hayman D. L., 1981 Components of genetic systems in mammals, pp. 52-65 in Evolution and Speciation: Essays in honor of M. J. D. White, edited by W. R. Atchley and D. S. Woodruff. Cambridge University Press, New York.	14	28	24	Atlas of Mammalian Chromosomes, edited by O'Brien S. J., Menninger J. C., and Nash W. G., 2006. John Wiley & Sons, Inc., Hoboken, NJ.
kowari	Dasyuroides_byrnei	Dasyuromorphia	Chiasma	M	17.4	NA	NA	NA	4	NA	Sharp P. J., and Hayman D. L., 1988. An examination of the role of chiasma frequency in the genetic system of marsupials. Heredity 60: 77-85.	14	28	24	Atlas of Mammalian Chromosomes, edited by O'Brien S. J., Menninger J. C., and Nash W. G., 2006. John Wiley & Sons, Inc., Hoboken, NJ.
Northern quoll	Dasyurus_hallucatus	Dasyuromorphia	Chiasma	M	18.75	NA	NA	NA	1	NA	Sharp P. J., and Hayman D. L., 1988. An examination of the role of chiasma frequency in the genetic system of marsupials. Heredity 60: 77-85.	14	26	24	Atlas of Mammalian Chromosomes, edited by O'Brien S. J., Menninger J. C., and Nash W. G., 2006. John Wiley & Sons, Inc., Hoboken, NJ.
Eastern quoll	Dasyurus_viverrinus	Dasyuromorphia	Chiasma	M	18	0.34	NA	NA	1	20	Hayman D. L., 1981 Components of genetic systems in mammals, pp. 52-65 in Evolution and Speciation: Essays in honor of M. J. D. White, edited by W. R. Atchley and D. S. Woodruff. Cambridge University Press, New York.	14	28	24	Atlas of Mammalian Chromosomes, edited by O'Brien S. J., Menninger J. C., and Nash W. G., 2006. John Wiley & Sons, Inc., Hoboken, NJ.
Eastern quoll	Dasyurus_viverrinus	Dasyuromorphia	Chiasma	M	18.93	NA	NA	NA	3	NA	Sharp P. J., and Hayman D. L., 1988. An examination of the role of chiasma frequency in the genetic system of marsupials. Heredity 60: 77-85.	14	28	24	Atlas of Mammalian Chromosomes, edited by O'Brien S. J., Menninger J. C., and Nash W. G., 2006. John Wiley & Sons, Inc., Hoboken, NJ.
Tasmanian Devil	Sarcophilus_harrisii	Dasyuromorphia	Chiasma	M	21.3	0.29	NA	NA	1	20	Hayman D. L., 1981 Components of genetic systems in mammals, pp. 52-65 in Evolution and Speciation: Essays in honor of M. J. D. White, edited by W. R. Atchley and D. S. Woodruff. Cambridge University Press, New York.	14	26	24	Deakin J. E., Bender H. S., Pearse A.-M., Rens W., O'Brien P. C. M., et al., 2012. Genomic restructuring in the Tasmanian devil facial tumour: chromosome painting and gene mapping provide clues to evolution of a transmissible tumour. PLoS ONE 10: e1004840.
Tasmanian Devil	Sarcophilus_harrisii	Dasyuromorphia	Chiasma	M	20.83	NA	NA	NA	3	NA	Sharp P. J., and Hayman D. L., 1988. An examination of the role of chiasma frequency in the genetic system of marsupials. Heredity 60: 77-85.	14	26	24	Deakin J. E., Bender H. S., Pearse A.-M., Rens W., O'Brien P. C. M., et al., 2012. Genomic restructuring in the Tasmanian devil facial tumour: chromosome painting and gene mapping provide clues to evolution of a transmissible tumour. PLoS ONE 10: e1004840.
Fat tailed dunnart	Sminthopsis_crassicaudata	Dasyuromorphia	Chiasma	M	16.9	0.32	NA	NA	1	20	Hayman D. L., 1981 Components of genetic systems in mammals, pp. 52-65 in Evolution and Speciation: Essays in honor of M. J. D. White, edited by W. R. Atchley and D. S. Woodruff. Cambridge University Press, New York.	14	26	24	Atlas of Mammalian Chromosomes, edited by O'Brien S. J., Menninger J. C., and Nash W. G., 2006. John Wiley & Sons, Inc., Hoboken, NJ.
Fat tailed dunnart	Sminthopsis_crassicaudata	Dasyuromorphia	Chiasma	M	13.64	NA	NA	NA	17	NA	Sharp P. J., and Hayman D. L., 1988. An examination of the role of chiasma frequency in the genetic system of marsupials. Heredity 60: 77-85.	14	26	24	Atlas of Mammalian Chromosomes, edited by O'Brien S. J., Menninger J. C., and Nash W. G., 2006. John Wiley & Sons, Inc., Hoboken, NJ.
slender tailed dunnart	Sminthopsis_murina	Dasyuromorphia	Chiasma	M	13.5	NA	NA	NA	1	NA	Sharp P. J., and Hayman D. L., 1988. An examination of the role of chiasma frequency in the genetic system of marsupials. Heredity 60: 77-85.	14	26	24	assuming conservation with S. crassicauda
Opossum	Monodelphis_domestica	Didelphimorphia	Chiasma	F	13	NA	NA	NA	NA	3	Hayman D. L., Moore H. D. M., and Evans E. P., 1988. Further evidence of novel sex differences in chiasma distribution in marsupials. Heredity 61: 455-458.	18	32	30	Atlas of Mammalian Chromosomes, edited by O'Brien S. J., Menninger J. C., and Nash W. G., 2006. John Wiley & Sons, Inc., Hoboken, NJ.
Opossum	Monodelphis_domestica	Didelphimorphia	Chiasma	M	21.5	NA	NA	NA	NA	17	Hayman D. L., Moore H. D. M., and Evans E. P., 1988. Further evidence of novel sex differences in chiasma distribution in marsupials. Heredity 61: 455-458.	18	32	30	Atlas of Mammalian Chromosomes, edited by O'Brien S. J., Menninger J. C., and Nash W. G., 2006. John Wiley & Sons, Inc., Hoboken, NJ.
Opossum	Monodelphis_domestica	Didelphimorphia	LinkageMap	SA	14.3	NA	NA	NA	NA	NA	Samollow P. B., Kammerer C. M., Mahaney S. M., Schneider J. L., Westenberger S. J., et al., 2004. First-generation linkage map of the gray, short-tailed opossum, Monodelphis domestica, reveals genome-wide reduction in female recombination rates. Genetics 166: 307-329.	18	32	30	Atlas of Mammalian Chromosomes, edited by O'Brien S. J., Menninger J. C., and Nash W. G., 2006. John Wiley & Sons, Inc., Hoboken, NJ.
boodie	Bettongia_lesueur	Diprotodontia	Chiasma	M	23.35	NA	NA	NA	2	NA	Sharp P. J., and Hayman D. L., 1988. An examination of the role of chiasma frequency in the genetic system of marsupials. Heredity 60: 77-85.	22	38	36	Kirsch J. A., 1977 The classification of marsuipials, pp. 1-50 in The Biology of Marsupials, edited by D. Hunsaker. Academic Press, Inc., New York.
woylie	Bettongia_penicillata	Diprotodontia	Chiasma	F	NA	NA	24	32	3	6	Hayman D. L., Smith M. J., and Rodger J. C., 1990. A comparative study of chiasmata in male and female Bettongia penicillata (Marsupialia). Genetica 83: 45-49.	22	38	36	Kirsch J. A., 1977 The classification of marsuipials, pp. 1-50 in The Biology of Marsupials, edited by D. Hunsaker. Academic Press, Inc., New York.
woylie	Bettongia_penicillata	Diprotodontia	Chiasma	M	27.9	2.9	23	33	1	20	Hayman D. L., Smith M. J., and Rodger J. C., 1990. A comparative study of chiasmata in male and female Bettongia penicillata (Marsupialia). Genetica 83: 45-49.	22	38	36	Kirsch J. A., 1977 The classification of marsuipials, pp. 1-50 in The Biology of Marsupials, edited by D. Hunsaker. Academic Press, Inc., New York.
woylie	Bettongia_penicillata	Diprotodontia	Chiasma	M	28.4	NA	NA	NA	1	NA	Sharp P. J., and Hayman D. L., 1988. An examination of the role of chiasma frequency in the genetic system of marsupials. Heredity 60: 77-85.	22	38	36	Kirsch J. A., 1977 The classification of marsuipials, pp. 1-50 in The Biology of Marsupials, edited by D. Hunsaker. Academic Press, Inc., New York.
spectacled hare wallaby	Lagorchestes_conspicillatus	Diprotodontia	Chiasma	M	16.24	NA	NA	NA	NA	NA	Sharp P. J., and Hayman D. L., 1988. An examination of the role of chiasma frequency in the genetic system of marsupials. Heredity 60: 77-85.	15	17	13	Hayman D., and Sharp P., 1981. Verification of the structure of the complex sex chromosome system in Lagorchestes conspicillatus Gould (Marsupialia: Mammalia). Chromosoma 83: 263-274.
Southern hairy nosed wombat	Lasiorhinus_latifrons	Diprotodontia	Chiasma	M	22.8	0.36	NA	NA	1	20	Hayman D. L., 1981 Components of genetic systems in mammals, pp. 52-65 in Evolution and Speciation: Essays in honor of M. J. D. White, edited by W. R. Atchley and D. S. Woodruff. Cambridge University Press, New York.	14	28	24	Deakin J. E., Graves J. A. M., and Rens W., 2012. The evolution of marsupial and monotreme chromosomes. Cytogenet Genome Res 137: 113-129.
Southern hairy nosed wombat	Lasiorhinus_latifrons	Diprotodontia	Chiasma	M	22.43	NA	NA	NA	2	NA	Sharp P. J., and Hayman D. L., 1988. An examination of the role of chiasma frequency in the genetic system of marsupials. Heredity 60: 77-85.	14	28	24	Deakin J. E., Graves J. A. M., and Rens W., 2012. The evolution of marsupial and monotreme chromosomes. Cytogenet Genome Res 137: 113-129.
Agile wallaby	Macropus_agilis	Diprotodontia	Chiasma	M	17.75	NA	NA	NA	1	NA	Sharp P. J., and Hayman D. L., 1988. An examination of the role of chiasma frequency in the genetic system of marsupials. Heredity 60: 77-85.	16	28	26	Metcalfe C. J., Bulazel K. V., Ferreri G. C., Schroeder-Reiter E., Wanner G., et al., 2007. Genomic instability within centromeres of interspecific marsupial hybrids. Genetics 177: 2507-2517.
Tamar wallaby	Macropus_eugenii	Diprotodontia	Chiasma	M	23	NA	NA	NA	3	NA	Sharp P. J., and Hayman D. L., 1988. An examination of the role of chiasma frequency in the genetic system of marsupials. Heredity 60: 77-85.	16	30	26	Rens W., O'Brien P. C. M., Yang F., Graves J. A. M., and Ferguson-Smith M. A., 1999. Karyotype relationships between four distantly related marsupials revealed by reciprocal chromosome pairing. Chromosome Res 7: 461-474.
Tamar wallaby	Macropus_eugenii	Diprotodontia	LinkageMap	SA	28.04	NA	NA	NA	NA	NA	Wang C., Webley L, Wei K-j., Wakefield M. J., Patel H. R., et al., 2011. A second-generation anchored genetic linkage map of the tammar wallaby (Macropus eugenii). BMC Genet 12: 72.	16	30	26	Rens W., O'Brien P. C. M., Yang F., Graves J. A. M., and Ferguson-Smith M. A., 1999. Karyotype relationships between four distantly related marsupials revealed by reciprocal chromosome pairing. Chromosome Res 7: 461-474.
Eastern grey kangaroo	Macropus_giganteus	Diprotodontia	Chiasma	M	32.35	NA	NA	NA	1	NA	Sharp P. J., and Hayman D. L., 1988. An examination of the role of chiasma frequency in the genetic system of marsupials. Heredity 60: 77-85.	16	28	26	Deakin J. E., Graves J. A. M., and Rens W., 2012. The evolution of marsupial and monotreme chromosomes. Cytogenet Genome Res 137: 113-129.
Parma wallaby	Macropus_parma	Diprotodontia	Chiasma	M	23.45	NA	NA	NA	1	NA	Sharp P. J., and Hayman D. L., 1988. An examination of the role of chiasma frequency in the genetic system of marsupials. Heredity 60: 77-85.	16	30	26	Atlas of Mammalian Chromosomes, edited by O'Brien S. J., Menninger J. C., and Nash W. G., 2006. John Wiley & Sons, Inc., Hoboken, NJ.
Whiptail wallaby	Macropus_parryi	Diprotodontia	Chiasma	M	16.9	NA	NA	NA	1	NA	Sharp P. J., and Hayman D. L., 1988. An examination of the role of chiasma frequency in the genetic system of marsupials. Heredity 60: 77-85.	16	30	26	Atlas of Mammalian Chromosomes, edited by O'Brien S. J., Menninger J. C., and Nash W. G., 2006. John Wiley & Sons, Inc., Hoboken, NJ.
common wallaroo	Macropus_robustus	Diprotodontia	Chiasma	M	31.7	NA	NA	NA	1	NA	Sharp P. J., and Hayman D. L., 1988. An examination of the role of chiasma frequency in the genetic system of marsupials. Heredity 60: 77-85.	16	28	26	Sharman G. B., Hughes R. L., Cooper D. W., 1990. The chromosomal basis of sex differentiation in marsupials. Aust J Zool 37: 451-466.
sugar glider	Petaurus_breviceps	Diprotodontia	Chiasma	M	14.9	NA	NA	NA	2	NA	Sharp P. J., and Hayman D. L., 1988. An examination of the role of chiasma frequency in the genetic system of marsupials. Heredity 60: 77-85.	22	44	40	Murray J. D., Donnellan S., McKay G. M., Rofe R. H., Baverstock P. R., et al., 1990. The chromosomes of four genera of possums from the family Petauridae (Marsupialia: Diprotodonta). Aust J Zool 38: 33-39.
Koala	Phascolarctos_cinereus	Diprotodontia	Chiasma	M	23.4	NA	NA	NA	1	NA	Sharp P. J., and Hayman D. L., 1988. An examination of the role of chiasma frequency in the genetic system of marsupials. Heredity 60: 77-85.	16	28	26	Atlas of Mammalian Chromosomes, edited by O'Brien S. J., Menninger J. C., and Nash W. G., 2006. John Wiley & Sons, Inc., Hoboken, NJ.
Long nosed potoroo	Potorous_tridactylus	Diprotodontia	Chiasma	M	20.95	NA	NA	NA	1	NA	Sharp P. J., and Hayman D. L., 1988. An examination of the role of chiasma frequency in the genetic system of marsupials. Heredity 60: 77-85.	12	24	20	Schneider L.K., 1977 Marsupial Chromosomes, Cell Cycles, and Cytogenetics, pp. 51-94 in The Biology of Marsupials, edited by D. Hunsaker. Academic Press, Inc., New York.
common ringtail possum	Pseudocheirus_peregrinus	Diprotodontia	Chiasma	M	16.8	NA	NA	NA	NA	NA	Sharp P. J., and Hayman D. L., 1988. An examination of the role of chiasma frequency in the genetic system of marsupials. Heredity 60: 77-85.	20	20	18	Murray J. D., Sharman G. B., McKay G. M., and Calaby J. H., 1980.
quokka	Setonix_brachyurus	Diprotodontia	Chiasma	M	29.28	NA	NA	NA	NA	NA	Sharp P. J., and Hayman D. L., 1988. An examination of the role of chiasma frequency in the genetic system of marsupials. Heredity 60: 77-85.	22	NA	NA	Sharp P. J., and Hayman D. L., 1988. An examination of the role of chiasma frequency in the genetic system of marsupials. Heredity 60: 77-85.
Honey possum	Tarsipes_rostratus	Diprotodontia	Chiasma	M	22.95	NA	NA	NA	1	NA	Sharp P. J., and Hayman D. L., 1988. An examination of the role of chiasma frequency in the genetic system of marsupials. Heredity 60: 77-85.	24	24	22	Atlas of Mammalian Chromosomes, edited by O'Brien S. J., Menninger J. C., and Nash W. G., 2006. John Wiley & Sons, Inc., Hoboken, NJ.
Tasmanian pademelon	Thylogale_billardierii	Diprotodontia	Chiasma	M	24.65	NA	NA	NA	1	NA	Sharp P. J., and Hayman D. L., 1988. An examination of the role of chiasma frequency in the genetic system of marsupials. Heredity 60: 77-85.	22	32	28	Sharman G. B., Close R. L., and Maynes G. M., 1990. Chromosome evolution, phylogeny, and speciation or rock wallabies (Petrogale: Macropodidae). Aust J Zool 37: 351-363.
Northern brushtail possum	Trichosurus_arnhemensis	Diprotodontia	Chiasma	M	16.55	NA	NA	NA	1	NA	Sharp P. J., and Hayman D. L., 1988. An examination of the role of chiasma frequency in the genetic system of marsupials. Heredity 60: 77-85.	20	20	18	McKay G. M., 1984. Cytogenetic relationships of possums and gliders, pp 9-16 in Possums and Gliders, edited by A. P. Smith and I. D. Hume. Surrey Beatty & Sons, Sydney, Australia.
common brushtail possum	Trichosurus_vulpecula	Diprotodontia	Chiasma	M	18.14	NA	NA	NA	69	NA	Sharp P. J., and Hayman D. L., 1988. An examination of the role of chiasma frequency in the genetic system of marsupials. Heredity 60: 77-85.	20	20	18	Rens W., O'Brien P. C. M., Yang F., Graves J. A. M., and Ferguson-Smith M. A., 1999. Karyotype relationships between four distantly related marsupials revealed by reciprocal chromosome pairing. Chromosome Res 7: 461-474.
Common wombat	Vombatus_ursinus	Diprotodontia	Chiasma	M	22.2	NA	NA	NA	1	NA	Sharp P. J., and Hayman D. L., 1988. An examination of the role of chiasma frequency in the genetic system of marsupials. Heredity 60: 77-85.	14	28	24	Atlas of Mammalian Chromosomes, edited by O'Brien S. J., Menninger J. C., and Nash W. G., 2006. John Wiley & Sons, Inc., Hoboken, NJ.
Swamp wallaby	Wallabia_bicolor	Diprotodontia	Chiasma	M	14.18	NA	NA	NA	1	NA	Sharp P. J., and Hayman D. L., 1988. An examination of the role of chiasma frequency in the genetic system of marsupials. Heredity 60: 77-85.	10	20	16	Moore R., and Uren J., 1965. The pattern of DNA synthesis in short-term leucocyte cultures of Protemnodon bicolor. Exp Cell Res 38: 341.
Eurasian common shrew	Sorex_araneus	Eulipotyphyla	MLH1	M	21.9	2	15	30	22	638	Borodin P. M., Karamysheva T. V., Belonogova N. M., Torgasheva A. A., Rubtsov N. B., et al., 2008. Recombination map of the common shrew, Sorex araneus (Eulipotyphla, Mammalia). Genetics 178: 621-632.	32	40	36	Borodin P. M., Karamysheva T. V., Belonogova N. M., Torgasheva A. A., Rubtsov N. B., et al., 2008. Recombination map of the common shrew, Sorex araneus (Eulipotyphla, Mammalia). Genetics 178: 621-632.
European rabbit	Oryctolagus_cuniculus	Lagomorphia	Chiasma	M	30.5	NA	NA	NA	NA	NA	Pardo-Manuel de Villena F. and Sapienza C., 2001. Recombination is proportional to the number of chromosome arms in mammals. Mamm Genome 12: 318-322.	44	80	76	Hayes H., Rogel-Gaillard C., Zijlstra C., de Haan N. A., Urien C., et al., 2002. Establishment of an R-banded rabbit karyotype nomenclature by FISH localization of 23 chromosome-specific genes on both G- and R-banded chromosomes. Cytogenet Genome Res 98: 199-205.
Cape Elephant shrew	Elephantulus_edwardii	Macroscelidea	MLH1	M	28.3	3.64	NA	NA	4	231	Segura J., Ferretti L., Ramos-Onsins S., Capilla L., Farre M., et al., 2013. Evolution of recombination in eutherian mammals: insights into mechanisms that affect recombination rates and crossover interference. Proc Biol Sci 280: 20131945.	26	52	48	Smit H. A., Robinson T. J., Watson B., and van Vuuren J., 2008. J Mammol 89: 1257-1269.
Red necked wallaby	Macropus_rufogriseus	Marsupialia	Chiasma	M	20.9	NA	NA	NA	1	NA	Sharp P. J., and Hayman D. L., 1988. An examination of the role of chiasma frequency in the genetic system of marsupials. Heredity 60: 77-85.	16	30	26	Metcalfe C. J., Bulazel K. V., Ferreri G. C., Schroeder-Reiter E., Wanner G., et al., 2007. Genomic instability within centromeres of interspecific marsupial hybrids. Genetics 177: 2507-2517.
Red kangaroo	Macropus_rufus	Marsupialia	Chiasma	M	37.9	NA	NA	NA	1	NA	Sharp P. J., and Hayman D. L., 1988. An examination of the role of chiasma frequency in the genetic system of marsupials. Heredity 60: 77-85.	20	30	26	Glas R., De Leo A. A., Delbridge M. L., Reid K., Ferguson-Smith M. A., et al., 1999. Chromosome painting in marsupials: genome conservation in the kangaroo family. Chromosome Res 7: 167-176.
Eastern barred bandicoot	Perameles_gunnii	Paramelemorphia	Chiasma	M	12.6	0.44	NA	NA	2	40	Hayman D. L., 1981 Components of genetic systems in mammals, pp. 52-65 in Evolution and Speciation: Essays in honor of M. J. D. White, edited by W. R. Atchley and D. S. Woodruff. Cambridge University Press, New York.	14	28	24	Garagna S., and Formenti D., 1981. DNA content variablity in several species of Australian and South American marsuipials. Bolletino di Zoologia 48: 255-261.
Eastern barred bandicoot	Perameles_gunnii	Paramelemorphia	Chiasma	M	12.66	NA	NA	NA	4	NA	Sharp P. J., and Hayman D. L., 1988. An examination of the role of chiasma frequency in the genetic system of marsupials. Heredity 60: 77-85.	14	28	24	Garagna S., and Formenti D., 1981. DNA content variablity in several species of Australian and South American marsuipials. Bolletino di Zoologia 48: 255-261.
Northern brown bandicoot	Isoodon_macrourus	Peramelemorphia	Chiasma	M	16.3	NA	NA	NA	1	NA	Sharp P. J., and Hayman D. L., 1988. An examination of the role of chiasma frequency in the genetic system of marsupials. Heredity 60: 77-85.	14	26	24	Atlas of Mammalian Chromosomes, edited by O'Brien S. J., Menninger J. C., and Nash W. G., 2006. John Wiley & Sons, Inc., Hoboken, NJ.
Northern brown bandicoot	Isoodon_macrourus	Peramelemorphia	Chiasma	M	16.6	0.44	NA	NA	1	20	Hayman D. L., 1981 Components of genetic systems in mammals, pp. 52-65 in Evolution and Speciation: Essays in honor of M. J. D. White, edited by W. R. Atchley and D. S. Woodruff. Cambridge University Press, New York.	14	26	24	Atlas of Mammalian Chromosomes, edited by O'Brien S. J., Menninger J. C., and Nash W. G., 2006. John Wiley & Sons, Inc., Hoboken, NJ.
Southern brown bandicoot	Isoodon_obesulus	Peramelemorphia	Chiasma	M	16.6	0.32	NA	NA	1	20	Hayman D. L., 1981 Components of genetic systems in mammals, pp. 52-65 in Evolution and Speciation: Essays in honor of M. J. D. White, edited by W. R. Atchley and D. S. Woodruff. Cambridge University Press, New York.	14	28	24	Atlas of Mammalian Chromosomes, edited by O'Brien S. J., Menninger J. C., and Nash W. G., 2006. John Wiley & Sons, Inc., Hoboken, NJ.
Southern brown bandicoot	Isoodon_obesulus	Peramelemorphia	Chiasma	M	16.27	NA	NA	NA	3	NA	Sharp P. J., and Hayman D. L., 1988. An examination of the role of chiasma frequency in the genetic system of marsupials. Heredity 60: 77-85.	14	28	24	Atlas of Mammalian Chromosomes, edited by O'Brien S. J., Menninger J. C., and Nash W. G., 2006. John Wiley & Sons, Inc., Hoboken, NJ.
Long nosed bandicoot	Perameles_nasuta	Peramelemorphia	Chiasma	M	13.98	NA	NA	NA	1	NA	Sharp P. J., and Hayman D. L., 1988. An examination of the role of chiasma frequency in the genetic system of marsupials. Heredity 60: 77-85.	14	28	24	Atlas of Mammalian Chromosomes, edited by O'Brien S. J., Menninger J. C., and Nash W. G., 2006. John Wiley & Sons, Inc., Hoboken, NJ.
Horse	Equus_caballus	Perissodactyl	Chiasma	M	54.4	1.8	NA	NA	8	315	Scott I. S., and Long S. E., 1980. An examination of chromosomes in the stallion (Equus caballus) during meiosis. Cytogenet Cell Genet 26: 7-13.	64	92	88	Richer C.L, Power M. M., Klunder L. R., McFeely R. A., and Kent M. G., 1990. Standard karyotype of the domestic horse (Equus caballus). Hereditas 112: 289-293.
Horse	Equus_caballus	Perissodactyl	LinkageMap	SA	55.4	NA	NA	NA	NA	NA	Swinburne J. E., Boursnell M., Hill G., Pettitt L., Allen T., et al., 2006. Single linkage group per chromosome genetic linkage map for the hourse, based on two three-generation, full-sibling, crossbred horse reference families. Genomics 87: 1-29.	64	92	88	Richer C.L, Power M. M., Klunder L. R., McFeely R. A., and Kent M. G., 1990. Standard karyotype of the domestic horse (Equus caballus). Hereditas 112: 289-293.
Horse	Equus_caballus	Perissodactyl	MLH1	M	50.12	2.35	46	57	6	180	Al-Jaru A., Goodwin W., Skidmore J., and Khazanehdari K., 2014. Distribution of MLH1 foci in horse male synaptonemal complex. Cytogenet Genome Res 142: 87-94.	64	92	88	Richer C.L, Power M. M., Klunder L. R., McFeely R. A., and Kent M. G., 1990. Standard karyotype of the domestic horse (Equus caballus). Hereditas 112: 289-293.
Black howler monkey	Alouatta_caraya	Primate	MLH1	M	40.6	4.3	31	50	1	165	Garcia-Cruz R., Pacheco S., Brieno M. A., Steinberg E. R., Mudry M. D., et al., 2011. A comparative study of recombintion patterns in three species of Platyrrhini monkeys (primates). Chromosoma 120: 521-530.	52	73	66	Mudry M. D., Rahn M., Gorostiaga M., Hick A., Merani M. S., et al., 1998. Revised karyotype of Alouatta caraya (Primates: Platyrrhini) based on synaptonemal complex and banding analysis. Hereditas 128: 9-16.
Pygmy marmoset	Cebuella_pygmaea	Primate	MLH1	M	36.9	3.5	NA	NA	1	49	Segura J., Ferretti L., Ramos-Onsins S., Capilla L., Farre M., et al., 2013. Evolution of recombination in eutherian mammals: insights into mechanisms that affect recombination rates and crossover interference. Proc Biol Sci 280: 20131945.	44	78	74	Nagamachi C. Y., Pieczarka J. C., de Souza Barros R. M., 1992. Karyotypic comparison among Cebuella pygmaea, Callithrix jacchus, and C. emiliae (Callitrichidae, Primates) and its taxonomic implications. Genetica 85: 249-257.
Pygmy marmoset	Cebuella_pygmaea	Primate	Chiasma	M	41.7	NA	NA	NA	NA	NA	Pardo-Manuel de Villena F. and Sapienza C., 2001. Recombination is proportional to the number of chromosome arms in mammals. Mamm Genome 12: 318-322.	44	78	74	Nagamachi C. Y., Pieczarka J. C., de Souza Barros R. M., 1992. Karyotypic comparison among Cebuella pygmaea, Callithrix jacchus, and C. emiliae (Callitrichidae, Primates) and its taxonomic implications. Genetica 85: 249-257.
White headed capuchin	Cebus_capucinus	Primate	Chiasma	M	40.5	NA	NA	NA	NA	NA	Pardo-Manuel de Villena F. and Sapienza C., 2001. Recombination is proportional to the number of chromosome arms in mammals. Mamm Genome 12: 318-322.	54	72	68	Richard F., Lombard M., and Dutrillaux B., 1996. ZOO-FISH suggests a complete homology between human and capuchin monkey (Platyrrhini) Euchromatin. Genomics 36: 417-423.
Brown capuchin	Cebus_libidinosus	Primate	MLH1	M	41.3	4.8	31	52	1	85	Garcia-Cruz R., Pacheco S., Brieno M. A., Steinberg E. R., Mudry M. D., et al., 2011. A comparative study of recombintion patterns in three species of Platyrrhini monkeys (primates). Chromosoma 120: 521-530.	54	76	72	Amaral P. J. S., Finotelo L. F. M., de Oliveira E. H. C., Pissinatti A., Nagamachi C. Y., et al., 2008. Phylogenetic studies of the genus Cebus (Cebidae-Primates) using chromosome painting and G-banding. BMC Evol Biol 8: 169.
Brown capuchin	Cebus_libidinosus_paraguayanus	Primate	MLH1	M	43.22	5.38	33	51	1	75	Garcia-Cruz R., Robles P., Steinberg E. R., Camats N., Brieno M. A., et al., 2009. Pairing nad recombination features during meiosis in Cebus paraguayanus (Primates: Platyrrhini). BMC Genet 10: 25.	54	76	72	Amaral P. J. S., Finotelo L. F. M., de Oliveira E. H. C., Pissinatti A., Nagamachi C. Y., et al., 2008. Phylogenetic studies of the genus Cebus (Cebidae-Primates) using chromosome painting and G-banding. BMC Evol Biol 8: 169.
Black capuchin	Cebus_nigritus	Primate	MLH1	M	39.2	3.3	31	46	1	116	Garcia-Cruz R., Pacheco S., Brieno M. A., Steinberg E. R., Mudry M. D., et al., 2011. A comparative study of recombintion patterns in three species of Platyrrhini monkeys (primates). Chromosoma 120: 521-530.	54	76	72	Amaral P. J. S., Finotelo L. F. M., de Oliveira E. H. C., Pissinatti A., Nagamachi C. Y., et al., 2008. Phylogenetic studies of the genus Cebus (Cebidae-Primates) using chromosome painting and G-banding. BMC Evol Biol 8: 169.
Human	Homo_sapiens	Primate	MLH1	M	49.8	4.8	34	66	25	2182	Hassold T., Judis L., Chan E. R., Schwartz S., Seftel A., et al., 2004. Cytological studies of meiotic recombination in human males. Cytogenet Genome Res 107: 249-255.	46	82	78	Franke U., 1994. Digitized and differentially shaded human chromosome ideograms for genomic applications. Cytogenet Cell Genet 65: 206-218.
Human	Homo_sapiens	Primate	MLH1	M	48	4.7	21	65	11	1100	Sun F., Trpkov K., Rademaker A., Ko E., and Martin R. H., 2005. Variation in meiotic recombination frequencies among human males. Hum Genet 116: 172-178.	46	82	78	Franke U., 1994. Digitized and differentially shaded human chromosome ideograms for genomic applications. Cytogenet Cell Genet 65: 206-218.
Human	Homo_sapiens	Primate	MLH1	M	49.7		21	67	10	1000	Sun F., Oliver-Bonet M., Liehr T., Starke H., Turek P., et al. 2006. Variation in MLH1 distribution in recombination maps for individual chromosomes from human males. Hum Mol Genet 15: 2376-2391.	46	82	78	Franke U., 1994. Digitized and differentially shaded human chromosome ideograms for genomic applications. Cytogenet Cell Genet 65: 206-218.
Human	Homo_sapiens	Primate	MLH1	F	70.3	10.5	48	102	1	95	Tease C., Hartshorne G. M., and Hulten M. A., 2002. Patterns of meiotic recombination in human fetal oocytes. Am J Hum Genet 70: 1469-1479.	46	82	78	Franke U., 1994. Digitized and differentially shaded human chromosome ideograms for genomic applications. Cytogenet Cell Genet 65: 206-218.
Human	Homo_sapiens	Primate	MLH1	F	69.3	14.3	27	107	31	1035	Cheng E. Y., Hunt P. A., Naluai-Cecchini T. A., Flinger C. L., et al., Meiotic recombination in human oocytes. PLoS Genet 5: e1000661.	46	82	78	Franke U., 1994. Digitized and differentially shaded human chromosome ideograms for genomic applications. Cytogenet Cell Genet 65: 206-218.
Human	Homo_sapiens	Primate	Chiasma	M	51.5	NA	NA	NA	NA	NA	Pardo-Manuel de Villena F. and Sapienza C., 2001. Recombination is proportional to the number of chromosome arms in mammals. Mamm Genome 12: 318-322.	46	82	78	Franke U., 1994. Digitized and differentially shaded human chromosome ideograms for genomic applications. Cytogenet Cell Genet 65: 206-218.
Human	Homo_sapiens	Primate	Chiasma	M	50	NA	NA	NA	NA	NA	Pardo-Manuel de Villena F. and Sapienza C., 2001. Recombination is proportional to the number of chromosome arms in mammals. Mamm Genome 12: 318-322.	46	82	78	Franke U., 1994. Digitized and differentially shaded human chromosome ideograms for genomic applications. Cytogenet Cell Genet 65: 206-218.
Human	Homo_sapiens	Primate	Chiasma	M	45.33	4.52	32	58	NA	NA	Fang J. S., Jagiello G. M., 1988. An analysis of the chromomere map and chiasmata characteristics of human diplotene spermatocytes. Cytogenet Cell Genet 47: 52-57.	46	82	78	Franke U., 1994. Digitized and differentially shaded human chromosome ideograms for genomic applications. Cytogenet Cell Genet 65: 206-218.
Human	Homo_sapiens	Primate	LinkageMap	F	75.8	NA	NA	NA	NA	NA	Kong A., Thorleifsson G., Gudbjartsson D. F., Masson G., Sigurdsson A., et al., 2010. Fine-scale recombination rate differences between sexes, populations, and individuals. Nature 467: 1099-1103.	46	82	78	Franke U., 1994. Digitized and differentially shaded human chromosome ideograms for genomic applications. Cytogenet Cell Genet 65: 206-218.
Human	Homo_sapiens	Primate	LinkageMap	M	37.74	NA	NA	NA	NA	NA	Kong A., Thorleifsson G., Gudbjartsson D. F., Masson G., Sigurdsson A., et al., 2010. Fine-scale recombination rate differences between sexes, populations, and individuals. Nature 467: 1099-1103.	46	82	78	Franke U., 1994. Digitized and differentially shaded human chromosome ideograms for genomic applications. Cytogenet Cell Genet 65: 206-218.
Ring tailed lemur	Lemur_catta	Primate	MLH1	M	35.9	2.6	NA	NA	1	76	Segura J., Ferretti L., Ramos-Onsins S., Capilla L., Farre M., et al., 2013. Evolution of recombination in eutherian mammals: insights into mechanisms that affect recombination rates and crossover interference. Proc Biol Sci 280: 20131945.	56	66	62	Cardone M. F., Ventura M., Tempesta S., Rocchi M., Archidiacono N., 2002. Analysis of chromosome conservation in Lemur catta studied by chromosome paints and BAC/PAC probes. Chromosoma 111: 348-356.
Common brown lemur	Lemur_fulvus_albocollaris	Primate	Chiasma	M	35.2	NA	NA	NA	NA	NA	Pardo-Manuel de Villena F. and Sapienza C., 2001. Recombination is proportional to the number of chromosome arms in mammals. Mamm Genome 12: 318-322.	48	64	62	Hamilton A. E., Tattersall I., Sussman R., Buettner-Janusch J., 1979. Chromosomes of Lemuriformes. VI. Comparative Karyoloty of Lemur fulvus: A G-banded karyotype of Lemur fulvus mayottensis (Schlegel 1866). Int J Primatol 1: 81-93.
Common brown lemur	Lemur_fulvus	Primate	Chiasma	M	36.3	NA	NA	NA	NA	NA	Pardo-Manuel de Villena F. and Sapienza C., 2001. Recombination is proportional to the number of chromosome arms in mammals. Mamm Genome 12: 318-322.	60	64	62	Hamilton A. E., Tattersall I., Sussman R., Buettner-Janusch J., 1979. Chromosomes of Lemuriformes. VI. Comparative Karyoloty of Lemur fulvus: A G-banded karyotype of Lemur fulvus mayottensis (Schlegel 1866). Int J Primatol 1: 81-93.
Common brown lemur	Lemur_fulvus_collaris	Primate	Chiasma	M	36	NA	NA	NA	NA	NA	Pardo-Manuel de Villena F. and Sapienza C., 2001. Recombination is proportional to the number of chromosome arms in mammals. Mamm Genome 12: 318-322.	50	64	62	Hamilton A. E., Tattersall I., Sussman R., Buettner-Janusch J., 1979. Chromosomes of Lemuriformes. VI. Comparative Karyoloty of Lemur fulvus: A G-banded karyotype of Lemur fulvus mayottensis (Schlegel 1866). Int J Primatol 1: 81-93.
Japanese macaque	Macaca_fuscata	Primate	Chiasma	M	36.7	NA	NA	NA	NA	NA	Pardo-Manuel de Villena F. and Sapienza C., 2001. Recombination is proportional to the number of chromosome arms in mammals. Mamm Genome 12: 318-322.	42	84	80	Wienberg J., Stanyon R., Jauch A., and Cremer T., 1992. Homologies in human and Macaca fuscata chromosomes revealed by in situ suppression hybridization with human chromosome specific DNA libraries. Chromosoma 101: 265-270.
Rhesus macaque	Macaca_mulatta	Primate	MLH1	M	39	3	29	48	11	438	Hassold T., Hansen T., Hunt P., and VandeVoort C., 2009. Cytological studies of recombination in rhesus males. Cytogenet Genome Res 124: 132-138.	42	84	80	Small M. F., Stanyon R., Glenn-Smith D., and Sineo L., 1985. High resolution chromosomes of Rhesus macaques (Macaca mulatta). Am J Primatol 9: 63-67.
Rhesus macaque	Macaca_mulatta	Primate	Chiasma	M	38	NA	NA	NA	NA	NA	Pardo-Manuel de Villena F. and Sapienza C., 2001. Recombination is proportional to the number of chromosome arms in mammals. Mamm Genome 12: 318-322.	42	84	80	Small M. F., Stanyon R., Glenn-Smith D., and Sineo L., 1985. High resolution chromosomes of Rhesus macaques (Macaca mulatta). Am J Primatol 9: 63-67.
Rhesus macaque	Macaca_mulatta	Primate	LinkageMap	SA	40.96	NA	NA	NA	NA	NA	Rogers J., Garcia R., Shelledy W., Kaplan J., Arya A., et al., 2006. An initial genetic linkage map of the rhesus macaque (Macaca mulatta) genome using human microsatellite loci. Genomics 87: 30-38.	42	84	80	Small M. F., Stanyon R., Glenn-Smith D., and Sineo L., 1985. High resolution chromosomes of Rhesus macaques (Macaca mulatta). Am J Primatol 9: 63-67.
Southern pig tailed macaque	Macaca_nemestrina	Primate	Chiasma	M	40	NA	NA	NA	NA	NA	Pardo-Manuel de Villena F. and Sapienza C., 2001. Recombination is proportional to the number of chromosome arms in mammals. Mamm Genome 12: 318-322.	42	84	80	Brown C. J., Dunbar V. G., and Shafer D. A., 1986. A comparison of the karyotypes of six species of the genus Macaca and a species of the genus Cercocebus. Folia Primatol 46: 164-172.
Celebes crested macaque	Macaca_nigra	Primate	Chiasma	M	39	NA	NA	NA	NA	NA	Burt A., and Bell G., 1987. Mammalian chiasma frequencies as a test of two theories of recombination. Nature 326: 803-805.	42	84	80	Brown C. J., Dunbar V. G., and Shafer D. A., 1986. A comparison of the karyotypes of six species of the genus Macaca and a species of the genus Cercocebus. Folia Primatol 46: 164-172.
Mandrill	Mandrillus_sphinx	Primate	Chiasma	M	45	NA	NA	NA	NA	NA	Pardo-Manuel de Villena F. and Sapienza C., 2001. Recombination is proportional to the number of chromosome arms in mammals. Mamm Genome 12: 318-322.	42	84	80	Ruiz-Herrera A., Garcia F., Giulotto E., Attolini C., Egozcue J., et al., 2005. Evolutionary breakpoints are co-localized with fragile sites and intrachromosomal telomeric sequences in primates. Cytogenet Genome Res 108: 234-247.
Angolan talapoin	Miopithecus_talapoin	Primate	MLH1	M	39.7	4.2	NA	NA	1	60	Segura J., Ferretti L., Ramos-Onsins S., Capilla L., Farre M., et al., 2013. Evolution of recombination in eutherian mammals: insights into mechanisms that affect recombination rates and crossover interference. Proc Biol Sci 280: 20131945.	56	96	92	Dutrillaux B., Viegas-Pequignot E., Couturier J., and Chauvier G., 1978. Identity of euchromatic bands from man to Cercopithecidae. Hum Genet 45: 283-296.
Chimpanzee	Pan_troglodytes	Primate	Chiasma	M	52.5	NA	NA	NA	NA	NA	Pardo-Manuel de Villena F. and Sapienza C., 2001. Recombination is proportional to the number of chromosome arms in mammals. Mamm Genome 12: 318-322.	48	86	82	Yunis J. J., 1982. The origin of man: A chromosomal pictorial legacy. Science 215: 1525-1530.
Baboon	Papio_hamadryas	Primate	LinkageMap	SA	47.08	NA	NA	NA	NA	NA	Cox L. A., Mahaney M. C., VandeBerg J. L., and Rogers J., 2006. A second-generation genetic linkage map of the baboon (Papio hamadryas) genome. Genomics 88: 274-281.	42	84	80	Moore C. M., Janish C., Eddy C. A., Hubbard G. B., Leland M. M., et al., 1999. Cytogenetic and fertility studies of a rheboon, rhesus macaque (Macaca mulatta) x baboon (Papio hamadryas) cross: further support for a single karyotype nomenclature. Am J Phys Anthropol 110: 119-127.
Cotton top tamarin	Saguinus_oedipus	Primate	MLH1	M	38.9	3.1	NA	NA	1	105	Segura J., Ferretti L., Ramos-Onsins S., Capilla L., Farre M., et al., 2013. Evolution of recombination in eutherian mammals: insights into mechanisms that affect recombination rates and crossover interference. Proc Biol Sci 280: 20131945.	46	90	86	Segura J., Ferretti L., Ramos-Onsins S., Capilla L., Farre M., et al., 2013. Evolution of recombination in eutherian mammals: insights into mechanisms that affect recombination rates and crossover interference. Proc Biol Sci 280: 20131945.
Cotton top tamarin	Saguinus_oedipus	Primate	Chiasma	M	39.6	NA	NA	NA	NA	NA	Pardo-Manuel de Villena F. and Sapienza C., 2001. Recombination is proportional to the number of chromosome arms in mammals. Mamm Genome 12: 318-322.	46	90	86	Segura J., Ferretti L., Ramos-Onsins S., Capilla L., Farre M., et al., 2013. Evolution of recombination in eutherian mammals: insights into mechanisms that affect recombination rates and crossover interference. Proc Biol Sci 280: 20131945.
Montane grass mouse	Akodon_arviculoides	Rodentia	Chiasma	M	16	NA	NA	NA	NA	NA	Pardo-Manuel de Villena F. and Sapienza C., 2001. Recombination is proportional to the number of chromosome arms in mammals. Mamm Genome 12: 318-322.	14	22	20	Yonenaga Y., Kasahara S., Almeida E. J. C., Peracchi A. L., 1975. Chromosomal banding patterns in Akodon arviculoides (2n=14), Akodon sp. (2n=24 and 25), and two male hybrids with 19 chromosomes. Cytogenet Cell Genet 15: 388-399.
Black grass mouse	Akodon_nigris	Rodentia	Chiasma	M	32	NA	NA	NA	NA	NA	Pardo-Manuel de Villena F. and Sapienza C., 2001. Recombination is proportional to the number of chromosome arms in mammals. Mamm Genome 12: 318-322.	52	54	50	Yonenaga Y., 1975. Karyotypes and chromosome polymorphism in Brazilian rodents. Caryologia 28: 269-286.
Grass mouse	Akodon_sp	Rodentia	Chiasma	M	22.5	NA	NA	NA	NA	NA	Pardo-Manuel de Villena F. and Sapienza C., 2001. Recombination is proportional to the number of chromosome arms in mammals. Mamm Genome 12: 318-322.	24	42	40	Yonenaga Y., Kasahara S., Almeida E. J. C., Peracchi A. L., 1975. Chromosomal banding patterns in Akodon arviculoides (2n=14), Akodon sp. (2n=24 and 25), and two male hybrids with 19 chromosomes. Cytogenet Cell Genet 15: 388-399.
Wood mouse	Apodemus_sylvaticus	Rodentia	Chiasma	M	27.5	NA	NA	NA	NA	NA	Pardo-Manuel de Villena F. and Sapienza C., 2001. Recombination is proportional to the number of chromosome arms in mammals. Mamm Genome 12: 318-322.	48	48	46	Matsubara K., Nishida-Umehara C., Tsuchiya K., Nukaya D., and Matsuda Y., 2004. Karyotypic evolution of Apodemus (Muridae, Rodentia) inferred from comparative FISH analyses. Chromosome Res 12: 383-395.
Guinea Pig	Cavia_porcellus	Rodentia	Chiasma	F	33.12	NA	NA	NA	36	50	Jagiello G. M., 1969. Some cytologic aspects of meiosis in female guinea pig. Chromosoma 27: 95-101.	64	92	88	Romanenko S. A., Perelman P. L., Trifonov V. A., Serdyukova N. A., Li T., et al., 2015. A first generation comparative chromosome map between guinea pig (Cavia porcellus) and humans. PLoS ONE 10: e0127937.
Brown headed Spiny Rat	Clyomys_laticeps	Rodentia	Chiasma	M	33.2	NA	NA	NA	NA	NA	Pardo-Manuel de Villena F. and Sapienza C., 2001. Recombination is proportional to the number of chromosome arms in mammals. Mamm Genome 12: 318-322.	34	62	60	Yonenaga Y., 1975. Karyotypes and chromosome polymorphism in Brazilian rodents. Caryologia 28: 269-286.
Chinese hamster	Cricetulus_griseus	Rodentia	Chiasma	M	17	NA	NA	NA	NA	NA	Pardo-Manuel de Villena F. and Sapienza C., 2001. Recombination is proportional to the number of chromosome arms in mammals. Mamm Genome 12: 318-322.	22	40	36	Gamperl R., Vistorin G., Rosenkranz W., 1976. A comparative analysis of the karyotypes of Cricetus cricetus and Cricetulus griseus. Chromosoma 55: 259-265.
European hamster	Cricetus_cricetus	Rodentia	Chiasma	M	16.1	NA	NA	NA	NA	NA	Pardo-Manuel de Villena F. and Sapienza C., 2001. Recombination is proportional to the number of chromosome arms in mammals. Mamm Genome 12: 318-322.	22	42	38	Gamperl R., Vistorin G., Rosenkranz W., 1976. A comparative analysis of the karyotypes of Cricetus cricetus and Cricetulus griseus. Chromosoma 55: 259-265.
Guiara	Euryzygomalomys_guiara	Rodentia	Chiasma	M	42	NA	NA	NA	NA	NA	Pardo-Manuel de Villena F. and Sapienza C., 2001. Recombination is proportional to the number of chromosome arms in mammals. Mamm Genome 12: 318-322.	46	72	68	Yonenaga Y., 1975. Karyotypes and chromosome polymorphism in Brazilian rodents. Caryologia 28: 269-286.
Latastes Gerbil	Gerbillus_aureus	Rodentia	Chiasma	M	40.8	NA	NA	NA	NA	NA	Pardo-Manuel de Villena F. and Sapienza C., 2001. Recombination is proportional to the number of chromosome arms in mammals. Mamm Genome 12: 318-322.	74	92	88	Jordan R. G., Davis B. L., and Baccar H., 1974. Karyotypic and morphometric studies of Tunisian Gerbillus. Mammalia 38: 667-680.
Steppe lemming	Lagurus_lagurus	Rodentia	Chiasma	M	29	NA	NA	NA	NA	NA	Pardo-Manuel de Villena F. and Sapienza C., 2001. Recombination is proportional to the number of chromosome arms in mammals. Mamm Genome 12: 318-322.	54	64	60	Banerjee M. R., and Walker R. J., 1968. Karyotype and pattern of chromosome replication in Lagurus lagurus Pall (Cricetidae, Microtinae). Cytologia 33: 181-187.
Mongolian gerbil	Meriones_unguiculatus	Rodentia	Chiasma	M	25.5	NA	NA	NA	NA	NA	Pardo-Manuel de Villena F. and Sapienza C., 2001. Recombination is proportional to the number of chromosome arms in mammals. Mamm Genome 12: 318-322.	44	76	72	Cohen M. M., 1970. The somatic karyotype of Meriones unguiculatus: A morphologic and autoradiographic study. J Hered 61:158-160.
Syrian hamster	Mesocricetus_auratus	Rodentia	Chiasma	M	27.8	NA	NA	NA	NA	NA	Pardo-Manuel de Villena F. and Sapienza C., 2001. Recombination is proportional to the number of chromosome arms in mammals. Mamm Genome 12: 318-322.	44	78	74	Gamperl R., Vistorin G., and Rosenkranz W., 1978. Comparison of chromosome banding patterns in five members of Cricetinae with comments on possible relationships. Caryologia 31: 343-353.
Syrian hamster	Mesocricetus_auratus	Rodentia	LinkageMap	SA	22.22	NA	NA	NA	NA	NA	Okuizumi H., Ohsumi T., Sakaki N., Imoto H., Mizuno Y., et al., 1997. Linkage map of the Syrian hamster with restriction landmark genomic scanning. Mamm Genome 8: 121-128.	44	78	74	Gamperl R., Vistorin G., and Rosenkranz W., 1978. Comparison of chromosome banding patterns in five members of Cricetinae with comments on possible relationships. Caryologia 31: 343-353.
Mogollon vole	Microtus_mogollonensis	Rodentia	MLH1	M	24.7	1.22	22	28	2	63	this paper	44	56	52
Montane vole	Microtus_montanus	Rodentia	MLH1	M	20.9	1.23	18	25	1	54	this paper	24	46	44	Modi W. S., 1986. Karyotypic differentiation among two sibling species pairs of New World Microtine rodents. J Mamm 67: 159-165.
Prairie vole	Microtus_ochrogaster	Rodentia	LinkageMap	SA	34.14	NA	NA	NA	NA	NA	McGraw L. A., Davis J. K., Young L. J., and Thomas J. W., 2011. A genetic linkage map and comparative mapping of the prairie vole (Microtus ochrogaster) genome. BMC Genet 12: 60.	54	64	60	Modi, W. S., 1987. Phylogenetic analyses of chromosomal banding patterns among the Nearctic Arvicolidae (Mammalia: Rodentia). Syst Biol 36: 109-136.
Prairie vole	Microtus_ochrogaster	Rodentia	MLH1	M	26.49	1.09	25	31	2	59	this paper	54	64	60	Modi, W. S., 1987. Phylogenetic analyses of chromosomal banding patterns among the Nearctic Arvicolidae (Mammalia: Rodentia). Syst Biol 36: 109-136.
Meadow vole	Microtus_pennsylvanicus	Rodentia	MLH1	M	23.74	1.5	21	29	3	50	Dumont B. L., and Payseur B. A., 2011. Evolution of the genomic recombination rate in murid rodents. Genetics 187: 643-657.	46	54	52	Modi W. S., 1986. Karyotypic differentiation among two sibling species pairs of New World Microtine rodents. J Mamm 67: 159-165.
Ryukyu mouse	Mus_caroli	Rodentia	MLH1	M	29.78	2.56	23	36	3	58	Dumont B. L., and Payseur B. A., 2011. Evolution of the genomic recombination rate in murid rodents. Genetics 187: 643-657.	40	40	38	Committee on Standard Genetic Nomenclature for Mice, 1972. Standard Karyotype of the Mouse, Mus musculus. J Hered 63: 69-72.
House mouse	Mus_musculus	Rodentia	MLH1	M	23.18		19	29	15	356	Koehler K. E., Cherry J. P., Lynn A., Hunt P. A., and Hassold T. J., 2002. Genetic control of mammalian meiotic recombination. I. Variation in exchange frequencies among males from inbred mouse strains. Genetics 162: 297-306.	40	40	38	Committee on Standard Genetic Nomenclature for Mice, 1972. Standard Karyotype of the Mouse, Mus musculus. J Hered 63: 69-72.
House mouse	Mus_musculus	Rodentia	Chiasma	M	21.8	NA	NA	NA	NA	NA	Pardo-Manuel de Villena F. and Sapienza C., 2001. Recombination is proportional to the number of chromosome arms in mammals. Mamm Genome 12: 318-322.	40	40	38	Committee on Standard Genetic Nomenclature for Mice, 1972. Standard Karyotype of the Mouse, Mus musculus. J Hered 63: 69-72.
House mouse	Mus_musculus	Rodentia	Chiasma	M	22	NA	NA	NA	NA	NA	Burt A., and Bell G., 1987. Mammalian chiasma frequencies as a test of two theories of recombination. Nature 326: 803-805.	40	40	38	Committee on Standard Genetic Nomenclature for Mice, 1972. Standard Karyotype of the Mouse, Mus musculus. J Hered 63: 69-72.
House mouse	Mus_musculus	Rodentia	LinkageMap	SA	29.12	NA	NA	NA	NA	NA	Cox A., Ackert-Bicknell C. L., Dumont B. L., Ding Y., Tzenova Bell J., et al., 2009. A new standard genetic linkage map for the laboratory mouse. Genetics 182: 1335-1344.	40	40	38	Committee on Standard Genetic Nomenclature for Mice, 1972. Standard Karyotype of the Mouse, Mus musculus. J Hered 63: 69-72.
House mouse	Mus_musculus_castaneus	Rodentia	MLH1	M	22.26	1.76	19	29	7	198	Dumont B. L., and Payseur B. A., 2011. Evolution of the genomic recombination rate in murid rodents. Genetics 187: 643-657.	40	40	38	Committee on Standard Genetic Nomenclature for Mice, 1972. Standard Karyotype of the Mouse, Mus musculus. J Hered 63: 69-72.
House mouse	Mus_musculus_domesticus	Rodentia	MLH1	M	22.7	2.3	NA	NA	NA	45	Anderson L. K., Reeves A., Webb L. M., Ashely T., 1999. Distribution of crossing over on mouse synaptonemal complexes using immunofluorescent localization of MLH1 protein. Genetics 151: 1569-1579.	40	40	38	Committee on Standard Genetic Nomenclature for Mice, 1972. Standard Karyotype of the Mouse, Mus musculus. J Hered 63: 69-72.
House mouse	Mus_musculus_domesticus	Rodentia	Chiasma	F	24.74	2.43	21	30	NA	42	Henderson S. A., and Edwards R. G., 1968. Chiasma frequency and maternal age in mammals. Nature 218: 22-28.	40	40	38	Committee on Standard Genetic Nomenclature for Mice, 1972. Standard Karyotype of the Mouse, Mus musculus. J Hered 63: 69-72.
House mouse	Mus_musculus_domesticus	Rodentia	Chiasma	F	24.45	2.45	20	29	NA	42	Henderson S. A., and Edwards R. G., 1968. Chiasma frequency and maternal age in mammals. Nature 218: 22-28.	40	40	38	Committee on Standard Genetic Nomenclature for Mice, 1972. Standard Karyotype of the Mouse, Mus musculus. J Hered 63: 69-72.
House mouse	Mus_musculus_domesticus	Rodentia	Chiasma	F	21.125	2.42	18	27	NA	24	Henderson S. A., and Edwards R. G., 1968. Chiasma frequency and maternal age in mammals. Nature 218: 22-28.	40	40	38	Committee on Standard Genetic Nomenclature for Mice, 1972. Standard Karyotype of the Mouse, Mus musculus. J Hered 63: 69-72.
House mouse	Mus_musculus_domesticus	Rodentia	Chiasma	F	25.95	1.96	NA	NA	21	51	Dumas D., Britton-Davidian J., 2002. Evolution of recombination: Comparison of chiasma distribution patterns in standard and Robertsonian populations of house mice. Genetics 162: 1355-1366.	40	40	38	Committee on Standard Genetic Nomenclature for Mice, 1972. Standard Karyotype of the Mouse, Mus musculus. J Hered 63: 69-72.
House mouse	Mus_musculus_domesticus	Rodentia	Chiasma	F	23.56	1.47	NA	NA	26	55	Dumas D., Britton-Davidian J., 2002. Evolution of recombination: Comparison of chiasma distribution patterns in standard and Robertsonian populations of house mice. Genetics 162: 1355-1366.	22	40	38	Dumas D., Britton-Davidian J., 2002. Evolution of recombination: Comparison of chiasma distribution patterns in standard and Robertsonian populations of house mice. Genetics 162: 1355-1366.
House mouse	Mus_musculus_domesticus	Rodentia	Chiasma	M	23.96	1.62	NA	NA	10	195	Dumas D., Britton-Davidian J., 2002. Evolution of recombination: Comparison of chiasma distribution patterns in standard and Robertsonian populations of house mice. Genetics 162: 1355-1366.	40	40	38	Committee on Standard Genetic Nomenclature for Mice, 1972. Standard Karyotype of the Mouse, Mus musculus. J Hered 63: 69-72.
House mouse	Mus_musculus_domesticus	Rodentia	Chiasma	M	21.25	0.22	NA	NA	10	229	Dumas D., Britton-Davidian J., 2002. Evolution of recombination: Comparison of chiasma distribution patterns in standard and Robertsonian populations of house mice. Genetics 162: 1355-1366.	22	40	38	Dumas D., Britton-Davidian J., 2002. Evolution of recombination: Comparison of chiasma distribution patterns in standard and Robertsonian populations of house mice. Genetics 162: 1355-1366.
House mouse	Mus_musculus_musculus	Rodentia	MLH1	M	28.5	2.3	20	36	17	340	Dumont B. L., and Payseur B. A., 2011. Evolution of the genomic recombination rate in murid rodents. Genetics 187: 643-657.	40	40	38	Committee on Standard Genetic Nomenclature for Mice, 1972. Standard Karyotype of the Mouse, Mus musculus. J Hered 63: 69-72.
Brown spiny mouse	Mus_platythrix	Rodentia	Chiasma	M	20.1	2	NA	NA	NA	NA	Imai H. T., Wada M. Y., Hirai H., Matsuda Y., and Tsuchiya K., 1999. Cytological, genetic, and evolutionary functions of chiasmata based on chiasma graph analysis. J Theor Biol 198: 239-257.	26	26	24	Yosida T. H., 1979. Possible evidence for the karyotype evolution of the Indian spiny mouse due to tandem fusion of the house mouse chromosomes. Proc Japan Acad 55: 270-274.
Mound building mouse	Mus_spicilegus	Rodentia	MLH1	M	24.18	1.77	21	28	1	44	Dumont B. L., and Payseur B. A., 2011. Evolution of the genomic recombination rate in murid rodents. Genetics 187: 643-657.	40	40	38	Committee on Standard Genetic Nomenclature for Mice, 1972. Standard Karyotype of the Mouse, Mus musculus. J Hered 63: 69-72.
Algerian mouse	Mus_spretus	Rodentia	MLH1	M	24.9	2.4	20	32	7	182	Koehler K. E., Cherry J. P., Lynn A., Hunt P. A., and Hassold T. J., 2002. Genetic control of mammalian meiotic recombination. I. Variation in exchange frequencies among males from inbred mouse strains. Genetics 162: 297-306.	40	40	38	Committee on Standard Genetic Nomenclature for Mice, 1972. Standard Karyotype of the Mouse, Mus musculus. J Hered 63: 69-72.
Scaly footed water rat	Nectomys_squamypes	Rodentia	Chiasma	M	33.2	NA	NA	NA	NA	NA	Pardo-Manuel de Villena F. and Sapienza C., 2001. Recombination is proportional to the number of chromosome arms in mammals. Mamm Genome 12: 318-322.	NA	60	56	Yonenago-Yassuda Y., Maia V., and L'Abbate M., 1988. Two tandem fusions and supernumerary chromosomes in Nectomys squamipes (Cricetidae, Rodentia). Caryologia 41: 25-39.; Pardo-Manuel de Villena F. and Sapienza C., 2001. Recombination is proportional to the number of chromosome arms in mammals. Mamm Genome 12: 318-322.
South American rodent	Oxymycterus_sp	Rodentia	Chiasma	M	34	NA	NA	NA	NA	NA	Pardo-Manuel de Villena F. and Sapienza C., 2001. Recombination is proportional to the number of chromosome arms in mammals. Mamm Genome 12: 318-322.	54	68	62	Yonenaga Y., 1975. Karyotypes and chromosome polymorphism in Brazilian rodents. Caryologia 28: 269-286.
Deer mouse	Peromyscus_maniculatus	Rodentia	MLH1	M	23.7	0.98	22	27	8	148	Dumont B. L., and Payseur B. A., 2011. Evolution of the genomic recombination rate in murid rodents. Genetics 187: 643-657.	48	86	82	Greenbaum I. F., Gunn S. J., Smith S. A., McAllister B. F., Hale D. W., et al., 1994. Cytogenetic nomenclature of deer mice, Peromyscus (Rodentia): revision and review of the standardized karyotype. Cytogenet Cell Genet 66: 181-195.
beach mouse	Peromyscus_polinatus	Rodentia	LinkageMap	SA	22.06	NA	NA	NA	NA	NA	Steiner C. C., Weber J. N., and Hoekstra H. E., 2007. Adaptive variation in beach mice produced by two interacting pigmentation genes. PLoS Biol 5: e219.	48	72	68	Greenbaum I.F., Baker R. J., Ramsey P. R., 1978. Chromosomal evolution and the mode of speciation in three species of Peromyscus. Evolution 32: 646-654.
Iherings spiny rat	Proechimys_iheringi	Rodentia	Chiasma	M	49.5	NA	NA	NA	NA	NA	Pardo-Manuel de Villena F. and Sapienza C., 2001. Recombination is proportional to the number of chromosome arms in mammals. Mamm Genome 12: 318-322.	62	120	116	Yonenaga Y., 1975. Karyotypes and chromosome polymorphism in Brazilian rodents. Caryologia 28: 269-286.
Rat	Rattus_norvegicus	Rodentia	MLH1	M	34.46	2.22	30	40	5	96	Dumont B. L., and Payseur B. A., 2011. Evolution of the genomic recombination rate in murid rodents. Genetics 187: 643-657.	42	64	62	Committee for a standardized karyotype of Rattus norvegicus, 1973. Standard karyotype of the Norway rat, Rattus norvegicus. Cytogenet Cell Genet 12: 199-205.
Rat	Rattus_norvegicus	Rodentia	Chiasma	M	27.8	NA	NA	NA	NA	NA	Pardo-Manuel de Villena F. and Sapienza C., 2001. Recombination is proportional to the number of chromosome arms in mammals. Mamm Genome 12: 318-322.	42	64	62	Committee for a standardized karyotype of Rattus norvegicus, 1973. Standard karyotype of the Norway rat, Rattus norvegicus. Cytogenet Cell Genet 12: 199-205.
Rat	Rattus_norvegicus	Rodentia	LinkageMap	SA	30.18	NA	NA	NA	NA	NA	Jacob H. J., Brown D. M., Bunker R. K., Daly M. J., Dzau V. J., et al., 1995. A genetic linkage map of the laboratory rat, Rattus norvegicus. Nat Genet 9: 63-69.	42	64	62	Committee for a standardized karyotype of Rattus norvegicus, 1973. Standard karyotype of the Norway rat, Rattus norvegicus. Cytogenet Cell Genet 12: 199-205.
Slender gerbil	Taterillus_gracillis	Rodentia	Chiasma	M	25	NA	NA	NA	NA	NA	Pardo-Manuel de Villena F. and Sapienza C., 2001. Recombination is proportional to the number of chromosome arms in mammals. Mamm Genome 12: 318-322.	36	48	44	Dobigny G., Aniskin V., Granjon L., Cornette R., and Volobouev V., 2005. Recent radiation in the West African Taterillus (Rodentia, Gerbillinae): the concerted role of chromosome and climatic changes. Heredity 95: 358-368.
Bottas pocket gopher	Thomomys_bottae	Rodentia	Chiasma	M	39.14	NA	38	40	78	1123	Patton J. L., 1972. Possible genetic consequences of meiosis in pocket gopher (Thomomys bottae) populations. Experientia 28: 593-595.	76	134	130	Patton J. L., 1972. Possible genetic consequences of meiosis in pocket gopher (Thomomys bottae) populations. Experientia 28: 593-595.
Brazilian rodent	Zygodontomys_lasiurus	Rodentia	Chiasma	M	21	NA	NA	NA	NA	NA	Pardo-Manuel de Villena F. and Sapienza C., 2001. Recombination is proportional to the number of chromosome arms in mammals. Mamm Genome 12: 318-322.	34	36	34	Yonenaga Y., 1975. Karyotypes and chromosome polymorphism in Brazilian rodents. Caryologia 28: 269-286.

## Sheet: Recombination rates
Common Name	Latin Name	Order	Method	Sex	Number of CO	RECOMBINATION REFERENCE	2N	FN	aFN	KARYOTYPE REFERENCE	c-value	Mb	cM	cM/Mb	GENOME SIZE REFERENCE
Opossum	Monodelphis_domestica	Didelphimorphia	Chiasma	M	21.5	Hayman D. L., Moore H. D. M., and Evans E. P., 1988. Further evidence of novel sex differences in chiasma distribution in marsupials. Heredity 61: 455-458.	18	32	30	Atlas of Mammalian Chromosomes, edited by O'Brien S. J., Menninger J. C., and Nash W. G., 2006. John Wiley & Sons, Inc., Hoboken, NJ.	---	3300	1075	0.325758	Mikkelsen, T., Wakefield, M., Aken, B. et al. Genome of the marsupial Monodelphis domestica reveals innovation in non-coding sequences. Nature 447, 167–177 (2007)
Woylie	Bettongia_penicillata	Diprotodontia	Chiasma	M	28.4	Sharp P. J., and Hayman D. L., 1988. An examination of the role of chiasma frequency in the genetic system of marsupials. Heredity 60: 77-85.	22	38	36	Kirsch J. A., 1977 The classification of marsuipials, pp. 1-50 in The Biology of Marsupials, edited by D. Hunsaker. Academic Press, Inc., New York.	---	3390	1420	0.418879	Peel E, Silver L, Brandies P, Hogg CJ, Belov K. A reference genome for the critically endangered woylie, Bettongia penicillata ogilbyi. GigaByte. 2021 Dec 10;2021:gigabyte35. doi: 10.46471/gigabyte.35.
Southern hairy nosed wombat	Lasiorhinus_latifrons	Diprotodontia	Chiasma	M	22.8	Hayman D. L., 1981 Components of genetic systems in mammals, pp. 52-65 in Evolution and Speciation: Essays in honor of M. J. D. White, edited by W. R. Atchley and D. S. Woodruff. Cambridge University Press, New York.	14	28	24	Deakin J. E., Graves J. A. M., and Rens W., 2012. The evolution of marsupial and monotreme chromosomes. Cytogenet Genome Res 137: 113-129.	4.05	3960.9	1140	0.287813	Gregory, T.R. (2024). Animal Genome Size Database. http://www.genomesize.com
Tamar wallaby	Macropus_eugenii	Diprotodontia	LinkageMap	SA	30.1	Wang C., Webley L, Wei K-j., Wakefield M. J., Patel H. R., et al., 2011. A second-generation anchored genetic linkage map of the tammar wallaby (Macropus eugenii). BMC Genet 12: 72.	16	30	26	Rens W., O'Brien P. C. M., Yang F., Graves J. A. M., and Ferguson-Smith M. A., 1999. Karyotype relationships between four distantly related marsupials revealed by reciprocal chromosome pairing. Chromosome Res 7: 461-474.	4.02	3931.56	1505	0.3828	Gregory, T.R. (2024). Animal Genome Size Database. http://www.genomesize.com. Macropus parma
Eastern grey kangaroo	Macropus_giganteus	Diprotodontia	Chiasma	M	32.35	Sharp P. J., and Hayman D. L., 1988. An examination of the role of chiasma frequency in the genetic system of marsupials. Heredity 60: 77-85.	16	28	26	Deakin J. E., Graves J. A. M., and Rens W., 2012. The evolution of marsupial and monotreme chromosomes. Cytogenet Genome Res 137: 113-129.	4.1	4009.8	1617.5	0.403387	Gregory, T.R. (2024). Animal Genome Size Database. http://www.genomesize.com
Parma wallaby	Macropus_parma	Diprotodontia	Chiasma	M	23.45	Sharp P. J., and Hayman D. L., 1988. An examination of the role of chiasma frequency in the genetic system of marsupials. Heredity 60: 77-85.	16	30	26	Atlas of Mammalian Chromosomes, edited by O'Brien S. J., Menninger J. C., and Nash W. G., 2006. John Wiley & Sons, Inc., Hoboken, NJ.	4.02	3931.56	1172.5	0.298228	Gregory, T.R. (2024). Animal Genome Size Database. http://www.genomesize.com
Whiptail wallaby	Macropus_parryi	Diprotodontia	Chiasma	M	16.9	Sharp P. J., and Hayman D. L., 1988. An examination of the role of chiasma frequency in the genetic system of marsupials. Heredity 60: 77-85.	16	30	26	Atlas of Mammalian Chromosomes, edited by O'Brien S. J., Menninger J. C., and Nash W. G., 2006. John Wiley & Sons, Inc., Hoboken, NJ.	4.02	3931.56	845	0.214927	Gregory, T.R. (2024). Animal Genome Size Database. http://www.genomesize.com. Macropus parma
common wallaroo	Macropus_robustus	Diprotodontia	Chiasma	M	31.7	Sharp P. J., and Hayman D. L., 1988. An examination of the role of chiasma frequency in the genetic system of marsupials. Heredity 60: 77-85.	16	28	26	Sharman G. B., Hughes R. L., Cooper D. W., 1990. The chromosomal basis of sex differentiation in marsupials. Aust J Zool 37: 451-466.	4.5	4401	1585	0.360145	Gregory, T.R. (2024). Animal Genome Size Database. http://www.genomesize.com
Red necked wallaby	Macropus_rufogriseus	Diprotodontia	Chiasma	M	20.9	Sharp P. J., and Hayman D. L., 1988. An examination of the role of chiasma frequency in the genetic system of marsupials. Heredity 60: 77-85.	16	30	26	Metcalfe C. J., Bulazel K. V., Ferreri G. C., Schroeder-Reiter E., Wanner G., et al., 2007. Genomic instability within centromeres of interspecific marsupial hybrids. Genetics 177: 2507-2517.	---	3600	1045	0.290278	Dudchenko et al 2018. https://www.dnazoo.org/assemblies/macropus_rufus
Red kangaroo	Macropus_rufus	Diprotodontia	Chiasma	M	37.9	Sharp P. J., and Hayman D. L., 1988. An examination of the role of chiasma frequency in the genetic system of marsupials. Heredity 60: 77-85.	20	30	26	Glas R., De Leo A. A., Delbridge M. L., Reid K., Ferguson-Smith M. A., et al., 1999. Chromosome painting in marsupials: genome conservation in the kangaroo family. Chromosome Res 7: 167-176.	---	3600	1895	0.526389	Dudchenko et al 2018. https://www.dnazoo.org/assemblies/macropus_rufus
Koala	Phascolarctos_cinereus	Diprotodontia	Chiasma	M	23.4	Sharp P. J., and Hayman D. L., 1988. An examination of the role of chiasma frequency in the genetic system of marsupials. Heredity 60: 77-85.	16	28	26	Atlas of Mammalian Chromosomes, edited by O'Brien S. J., Menninger J. C., and Nash W. G., 2006. John Wiley & Sons, Inc., Hoboken, NJ.	3.69	3608.82	1170	0.324206	Gregory, T.R. (2024). Animal Genome Size Database. http://www.genomesize.com
Long nosed potoroo	Potorous_tridactylus	Diprotodontia	Chiasma	M	20.95	Sharp P. J., and Hayman D. L., 1988. An examination of the role of chiasma frequency in the genetic system of marsupials. Heredity 60: 77-85.	12	24	20	Schneider L.K., 1977 Marsupial Chromosomes, Cell Cycles, and Cytogenetics, pp. 51-94 in The Biology of Marsupials, edited by D. Hunsaker. Academic Press, Inc., New York.	3.9	3814.2	1047.5	0.274632	Gregory, T.R. (2024). Animal Genome Size Database. http://www.genomesize.com
Northern brushtail possum	Trichosurus_arnhemensis	Diprotodontia	Chiasma	M	16.55	Sharp P. J., and Hayman D. L., 1988. An examination of the role of chiasma frequency in the genetic system of marsupials. Heredity 60: 77-85.	20	20	18	McKay G. M., 1984. Cytogenetic relationships of possums and gliders, pp 9-16 in Possums and Gliders, edited by A. P. Smith and I. D. Hume. Surrey Beatty & Sons, Sydney, Australia.	3	2934	827.5	0.282038	Gregory, T.R. (2024). Animal Genome Size Database. http://www.genomesize.com
common brushtail possum	Trichosurus_vulpecula	Diprotodontia	Chiasma	M	18.14	Sharp P. J., and Hayman D. L., 1988. An examination of the role of chiasma frequency in the genetic system of marsupials. Heredity 60: 77-85.	20	20	18	Rens W., O'Brien P. C. M., Yang F., Graves J. A. M., and Ferguson-Smith M. A., 1999. Karyotype relationships between four distantly related marsupials revealed by reciprocal chromosome pairing. Chromosome Res 7: 461-474.	3	2934	907	0.309134	Gregory, T.R. (2024). Animal Genome Size Database. http://www.genomesize.com
Common wombat	Vombatus_ursinus	Diprotodontia	Chiasma	M	22.2	Sharp P. J., and Hayman D. L., 1988. An examination of the role of chiasma frequency in the genetic system of marsupials. Heredity 60: 77-85.	14	28	24	Atlas of Mammalian Chromosomes, edited by O'Brien S. J., Menninger J. C., and Nash W. G., 2006. John Wiley & Sons, Inc., Hoboken, NJ.	3.99	3902.22	1110	0.284453	Gregory, T.R. (2024). Animal Genome Size Database. http://www.genomesize.com
Tasmanian Devil	Sarcophilus_harrisii	Dasyuromorphia	Chiasma	M	21.3	Hayman D. L., 1981 Components of genetic systems in mammals, pp. 52-65 in Evolution and Speciation: Essays in honor of M. J. D. White, edited by W. R. Atchley and D. S. Woodruff. Cambridge University Press, New York.	14	26	24	Deakin J. E., Bender H. S., Pearse A.-M., Rens W., O'Brien P. C. M., et al., 2012. Genomic restructuring in the Tasmanian devil facial tumour: chromosome painting and gene mapping provide clues to evolution of a transmissible tumour. PLoS ONE 10: e1004840.	3	2934	1065	0.362986	Gregory, T.R. (2024). Animal Genome Size Database. http://www.genomesize.com
Fat tailed dunnart	Sminthopsis_crassicaudata	Dasyuromorphia	Chiasma	M	16.9	Hayman D. L., 1981 Components of genetic systems in mammals, pp. 52-65 in Evolution and Speciation: Essays in honor of M. J. D. White, edited by W. R. Atchley and D. S. Woodruff. Cambridge University Press, New York.	14	26	24	Atlas of Mammalian Chromosomes, edited by O'Brien S. J., Menninger J. C., and Nash W. G., 2006. John Wiley & Sons, Inc., Hoboken, NJ.	3.49	3413.22	845	0.247567	Gregory, T.R. (2024). Animal Genome Size Database. http://www.genomesize.com
kowari	Dasyuroides_byrnei	Dasyuromorphia	Chiasma	M	17.4	Sharp P. J., and Hayman D. L., 1988. An examination of the role of chiasma frequency in the genetic system of marsupials. Heredity 60: 77-85.	14	28	24	Atlas of Mammalian Chromosomes, edited by O'Brien S. J., Menninger J. C., and Nash W. G., 2006. John Wiley & Sons, Inc., Hoboken, NJ.	3.48	3403.44	870	0.255624	Gregory, T.R. (2024). Animal Genome Size Database. http://www.genomesize.com. Dasyurus maculatus
Northern quoll	Dasyurus_hallucatus	Dasyuromorphia	Chiasma	M	18.75	Sharp P. J., and Hayman D. L., 1988. An examination of the role of chiasma frequency in the genetic system of marsupials. Heredity 60: 77-85.	14	26	24	Atlas of Mammalian Chromosomes, edited by O'Brien S. J., Menninger J. C., and Nash W. G., 2006. John Wiley & Sons, Inc., Hoboken, NJ.	3.48	3403.44	937.5	0.275457	Gregory, T.R. (2024). Animal Genome Size Database. http://www.genomesize.com. Dasyurus maculatus
Eastern quoll	Dasyurus_viverrinus	Dasyuromorphia	Chiasma	M	18.93	Sharp P. J., and Hayman D. L., 1988. An examination of the role of chiasma frequency in the genetic system of marsupials. Heredity 60: 77-85.	14	28	24	Atlas of Mammalian Chromosomes, edited by O'Brien S. J., Menninger J. C., and Nash W. G., 2006. John Wiley & Sons, Inc., Hoboken, NJ.	3.48	3403.44	946.5	0.278101	Gregory, T.R. (2024). Animal Genome Size Database. http://www.genomesize.com. Dasyurus maculatus
slender tailed dunnart	Sminthopsis_murina	Dasyuromorphia	Chiasma	M	13.5	Sharp P. J., and Hayman D. L., 1988. An examination of the role of chiasma frequency in the genetic system of marsupials. Heredity 60: 77-85.	14	26	24	assuming conservation with S. crassicaudata	3.49	3413.22	675	0.19776	Gregory, T.R. (2024). Animal Genome Size Database. http://www.genomesize.com. S. crassicaudata
Eastern barred bandicoot	Perameles_gunnii	Peramelemorphia	Chiasma	M	12.6	Hayman D. L., 1981 Components of genetic systems in mammals, pp. 52-65 in Evolution and Speciation: Essays in honor of M. J. D. White, edited by W. R. Atchley and D. S. Woodruff. Cambridge University Press, New York.	14	28	24	Garagna S., and Formenti D., 1981. DNA content variablity in several species of Australian and South American marsuipials. Bolletino di Zoologia 48: 255-261.	4.42	4322.76	630	0.14574	Gregory, T.R. (2024). Animal Genome Size Database. http://www.genomesize.com
Long nosed bandicoot	Perameles_nasuta	Peramelemorphia	Chiasma	M	13.98	Sharp P. J., and Hayman D. L., 1988. An examination of the role of chiasma frequency in the genetic system of marsupials. Heredity 60: 77-85.	14	28	24	Atlas of Mammalian Chromosomes, edited by O'Brien S. J., Menninger J. C., and Nash W. G., 2006. John Wiley & Sons, Inc., Hoboken, NJ.	4.42	4322.76	699	0.161702	Gregory, T.R. (2024). Animal Genome Size Database. http://www.genomesize.com
Northern brown bandicoot	Isoodon_macrourus	Peramelemorphia	Chiasma	M	16.3	Sharp P. J., and Hayman D. L., 1988. An examination of the role of chiasma frequency in the genetic system of marsupials. Heredity 60: 77-85.	14	26	24	Atlas of Mammalian Chromosomes, edited by O'Brien S. J., Menninger J. C., and Nash W. G., 2006. John Wiley & Sons, Inc., Hoboken, NJ.	4.67	4567.26	815	0.178444	Gregory, T.R. (2024). Animal Genome Size Database. http://www.genomesize.com
Southern brown bandicoot	Isoodon_obesulus	Peramelemorphia	Chiasma	M	16.6	Hayman D. L., 1981 Components of genetic systems in mammals, pp. 52-65 in Evolution and Speciation: Essays in honor of M. J. D. White, edited by W. R. Atchley and D. S. Woodruff. Cambridge University Press, New York.	14	28	24	Atlas of Mammalian Chromosomes, edited by O'Brien S. J., Menninger J. C., and Nash W. G., 2006. John Wiley & Sons, Inc., Hoboken, NJ.	4.62	4518.36	830	0.183695	Gregory, T.R. (2024). Animal Genome Size Database. http://www.genomesize.com
Hottentot golden mole	Amblysomus_hottentotus	Afrosoricida	MLH1	M	24.5	Segura J., Ferretti L., Ramos-Onsins S., Capilla L., Farre M., et al., 2013. Evolution of recombination in eutherian mammals: insights into mechanisms that affect recombination rates and crossover interference. Proc Biol Sci 280: 20131945.	30	56	50	Bronner G. N., 1995. Cytogenetic properties of nine species of golden moles (insectivora: Chrysochloridae). J Mammol 76: 957-971.	4.2	4009.8	1226	0.305751	https://www.ncbi.nlm.nih.gov/datasets/genome/GCF_000296735.1/ Chrysochloris asiatica (Cape golden mole)
Golden mole	Amblysomus_julianae	Afrosoricida	MLH1	M	25.9	Segura J., Ferretti L., Ramos-Onsins S., Capilla L., Farre M., et al., 2013. Evolution of recombination in eutherian mammals: insights into mechanisms that affect recombination rates and crossover interference. Proc Biol Sci 280: 20131945.	30	56	50	Bronner G. N., 1995. Cytogenetic properties of nine species of golden moles (insectivora: Chrysochloridae). J Mammol 76: 957-971.	4.1	4009.8	1294.5	0.322834	https://www.ncbi.nlm.nih.gov/datasets/genome/GCF_000296735.1/ Chrysochloris asiatica (Cape golden mole)
Cape Elephant shrew	Elephantulus_edwardii	Macroscelidea	MLH1	M	28.3	Segura J., Ferretti L., Ramos-Onsins S., Capilla L., Farre M., et al., 2013. Evolution of recombination in eutherian mammals: insights into mechanisms that affect recombination rates and crossover interference. Proc Biol Sci 280: 20131945.	26	52	48	Smit H. A., Robinson T. J., Watson B., and van Vuuren J., 2008. J Mammol 89: 1257-1269.	5.98	5848.44	1415	0.241945	Gregory, T.R. (2024). Animal Genome Size Database. http://www.genomesize.com
Nine-banded armadillo	Dasypus_novemcinctus	Cingulata	Chiasma	M	38	Pardo-Manuel de Villena F. and Sapienza C., 2001. Recombination is proportional to the number of chromosome arms in mammals. Mamm Genome 12: 318-322.	64	82	78	Beath M. M., Benirschke K., Brownhill L. E., 1962. The chromosomes of the nine-banded armadillo, Dasypus novemcinctus. Chromosoma 13: 27-38.	4.89	4782.42	1900	0.397288	Gregory, T.R. (2024). Animal Genome Size Database. http://www.genomesize.com
Southern long-nosed armadillo	Dasypus_hybridus	Cingulata	MLH1	M	39.17	this report	64	78	76	Jorge W, Meritt DA, Jr., Benirschke K (1978) Chromosome studies in Edentata Cytobios 18:157-172	4.89	4782.42	1958.5	0.409521	Redi CA, Zacharias H, Merani S, Oliveira-Miranda M, Aguilera M, Zuccotti M, et al. Genome Sizes in Afrotheria, Xenarthra, Euarchontoglires, and Laurasiatheria. Journal of Heredity. 2005;96(5):485-93. doi: 10.1093/jhered/esi080 %J Journal of Heredity.
Large hairy armadillo	Chaetophractus_villosus	Cingulata	MLH1	M	39.28	this report	60	88	86	Rossi LF, Luaces JP, Alonso FM, Merani MS (2014) Karyotype and chromosome variability in the armadillo Chaetophractus villosus in Argentina Cytogenetic and genome research 142:101-106	4.18	4088.04	1964	0.40987	Redi CA, Zacharias H, Merani S, Oliveira-Miranda M, Aguilera M, Zuccotti M, et al. Genome Sizes in Afrotheria, Xenarthra, Euarchontoglires, and Laurasiatheria. Journal of Heredity. 2005;96(5):485-93. doi: 10.1093/jhered/esi080 %J Journal of Heredity.
Screaming hairy armadillo	Chaetophractus_vellerosus	Cingulata	MLH1	M	39.46	this report	62	94	88	Lizarralde MS, Bolzan AD, Poljak S, Pigozzi MI, Bustos J, Merani MS (2005) Chromosomal localization of the telomeric (TTAGGG)n sequence in four species of Armadillo (Dasypodidae) from Argentina: an approach to explaining karyotype evolution in the Xenarthra Chromosome Res 13:777-784	4.46	4361.88	1973	0.499022	Redi CA, Zacharias H, Merani S, Oliveira-Miranda M, Aguilera M, Zuccotti M, et al. Genome Sizes in Afrotheria, Xenarthra, Euarchontoglires, and Laurasiatheria. Journal of Heredity. 2005;96(5):485-93. doi: 10.1093/jhered/esi080 %J Journal of Heredity.
Dwarf armadillo	Zaedyus_pichiy	Cingulata	MLH1	M	38.16	this report	62	90	88	Jorge W, Meritt DA, Jr., Benirschke K (1978) Chromosome studies in Edentata Cytobios 18:157-172	4.21	4117.38	1908	0.452774	Redi CA, Zacharias H, Merani S, Oliveira-Miranda M, Aguilera M, Zuccotti M, et al. Genome Sizes in Afrotheria, Xenarthra, Euarchontoglires, and Laurasiatheria. Journal of Heredity. 2005;96(5):485-93. doi: 10.1093/jhered/esi080 %J Journal of Heredity.
Eurasian common shrew	Sorex_araneus	Eulipotyphyla	MLH1	M	21.9	Borodin P. M., Karamysheva T. V., Belonogova N. M., Torgasheva A. A., Rubtsov N. B., et al., 2008. Recombination map of the common shrew, Sorex araneus (Eulipotyphla, Mammalia). Genetics 178: 621-632.	32	40	36	Borodin P. M., Karamysheva T. V., Belonogova N. M., Torgasheva A. A., Rubtsov N. B., et al., 2008. Recombination map of the common shrew, Sorex araneus (Eulipotyphla, Mammalia). Genetics 178: 621-632.	2.91	2845.98	1095	0.462716	Gregory, T.R. (2024). Animal Genome Size Database. http://www.genomesize.com
Impala	Aepyceros_melampus	Artiodactyla	MLH1	M	49.6	Vozdova M., Sebestova H., Kubickova S., Cernohorska H., Awadova T., et al., 2014. Impact of Robertsonian translocation on meiosis and reproduction: an impala (Aepyceros melampus) model. J Appl Genetics 55: 249-258.	60	60	58	Wurster D. H., and Benirschke K., 1968. Chromosome studies in the superfamily Bovoidea. Chromosoma 25:152-171.	4.69	4586.82	2480	0.54068	Gregory, T.R. (2024). Animal Genome Size Database. http://www.genomesize.com
Cow	Bos_taurus	Artiodactyla	MLH1	M	46.4	Sebestova H., Vozdova M., Kubickova S., Cernohorska H., Kotrba R., et al., 2016. Effect of species-specific differences in chromosome morphology on chromatin compaction and the frequency and distribution of RAD51 and MLH1 foci in two bovid species: cattle (Bos taurus) and the common eland (Taurotragus oryx). Chromosoma 125: 137-149.	60	62	58	Popescu C. P.., Long S., Riggs P., Womack J., Schmutz S., et all, 1996. Standardization of cattle karyotype nomenclature: report of the committee for the standardization of the cattle karyotype. Cytogenet Cell Genet 74: 259-261.	3.61	3530.58	2320	0.657116	Gregory, T.R. (2024). Animal Genome Size Database. http://www.genomesize.com
Goat	Capra_hircus	Artiodactyla	MLH1	M	60.59	Frohlich J., Vozdova M., Kubickova S., Cernohorska H., Sebestova H., et al., 2015. Variation of meiotic recombination rates and MLH1 foci distribution in spermatocytes of cattle, sheep and goats. Cytogenet Genome Res 146: 211-221.	60	60	58	Iannuzzi L., Pia di Meo G., and Perucatti A., 1996. G- and R-banded prometaphase karyotypes in goat (Capra hircus L.). Caryologia 49: 267-277.	3.24	3168.72	3029.5	0.956064	Gregory, T.R. (2024). Animal Genome Size Database. http://www.genomesize.com
Ibex	Capra_pyrenaica	Artiodactyla	MLH1	M	64.74	Munoz-Fuentes V., Marcet-Ortega M., Alkorta-Aranburu G., Linde Forsberg C., Morrell J. M., et al., 2015. Strong artificial selection in domestic mammals did not result in an increased recombination rate. Mol Biol Evol 32: 510-523.	60	60	58	Atlas of Mammalian Chromosomes, edited by O'Brien S. J., Menninger J. C., and Nash W. G., 2006. John Wiley & Sons, Inc., Hoboken, NJ.	3.24	3168.72	3237	1.02155	Gregory, T.R. (2024). Animal Genome Size Database. http://www.genomesize.com
Black wildebeest	Connochaetes_gnou	Artiodactyla	MLH1	M	42.8	Vozdova M., Sebestova H., Kubickova S., Cernohorska H., Vahala J., et al., 2013. A comparative study of meiotic recombination in cattle (Bos taurus) and three wildebeest species (Connochaetes gnou, C. taurinus taurinus and C. t. albojubatus). Cytogenet Genome Res 140: 36-45.	58	60	58	Corbet S. W., and Robinson T. J., 1991. Genetic divergence in South African Wildebeest: Comparative cytogenetics and analysis of mitochondrial DNA. J Hered 82: 447-452.	---	2650	2140	0.807547	Chen L, Qiu Q, Jiang Y, et al. Large-scale ruminant genome sequencing provides insights into their evolution and distinct traits. Science. 2019 Jun 21;364(6446):eaav6202. doi: 10.1126/science.aav6202.
Muntjac	Muntiacus_reevesi	Artiodactyla	MLH1	M	29.8	Yang Q., Zhang D., Leng M., Yang L., Zhong L., et al., 2011. Synapsis and meiotic recombination in male Chinese muntjac (Muntiacus reevesi). PLoS ONE 6: e19255.	46	46	44	Yang F., Carter N. P., Shi L., Ferguson-Smith M. A., 1995. A comparative study of karyotypes of muntjacs by chromosome painting. Chromosoma 103: 642-652.	3.13	2656.2	1490	0.560952	Gregory, T.R. (2024). Animal Genome Size Database. http://www.genomesize.com
Sheep	Ovis_aries	Artiodactyla	MLH1	M	62.9	Frohlich J., Vozdova M., Kubickova S., Cernohorska H., Sebestova H., et al., 2015. Variation of meiotic recombination rates and MLH1 foci distribution in spermatocytes of cattle, sheep and goats. Cytogenet Genome Res 146: 211-221.	54	60	58	Cribiu E. P., Di Berardino D., di Meo G. P., Eggen A., Gallagher D. S., et al., 2001. International System for Chromosome Nomenclature of Domestic Bovids (ISCNDB 2000). Cytogenet Cell Genet 92: 283-299.	3.07	3002.46	3145	1.04747	Ferrari MR, Spirito SE, Giuliano SM, Cisale HO. (2012) DNA content of Ovis musimon spermatozoa. Andrologia. 44 Suppl 1:804-6. doi: 10.1111/j.1439-0272.2011.01160.x.
Mouflon	Ovis_musimon	Artiodactyla	MLH1	M	69	Munoz-Fuentes V., Marcet-Ortega M., Alkorta-Aranburu G., Linde Forsberg C., Morrell J. M., et al., 2015. Strong artificial selection in domestic mammals did not result in an increased recombination rate. Mol Biol Evol 32: 510-523.	54	60	58	Munoz-Fuentes V., Marcet-Ortega M., Alkorta-Aranburu G., Linde Forsberg C., Morrell J. M., et al., 2015. Strong artificial selection in domestic mammals did not result in an increased recombination rate. Mol Biol Evol 32: 510-523.	3.02	2953.56	3450	1.16808	Ferrari MR, Spirito SE, Giuliano SM, Cisale HO. (2012) DNA content of Ovis musimon spermatozoa. Andrologia. 44 Suppl 1:804-6. doi: 10.1111/j.1439-0272.2011.01160.x.
Pig	Sus_scrofa	Artiodactyla	MLH1	M	32	Mary N., Barasc H., Ferchaud S., Billon Y., Meslier F., et al., 2014. Meiotic recombination analysis of individual chromosomes in male domestic pigs. PLoS ONE 9: e99123.	38	64	60	Committee for the Standardized Karyotype of the Domestic Pig, 1988. Standard karyotype of the domestic pig. Hereditas 109: 151-157.	---	2600	1600	0.615385	Humphray, S.J., Scott, C.E., Clark, R. et al. A high utility integrated map of the pig genome. Genome Biol 8, R139 (2007).
Horse	Equus_caballus	Perissodactyla	MLH1	M	50.1	Cappelletti, E., Piras, F.M., Badiale, C. et al. CENP-A binding domains and recombination patterns in horse spermatocytes. Sci Rep 9, 15800 (2019). https://doi.org/10.1038/s41598-019-52153-1	64	92	88	Richer C.L, Power M. M., Klunder L. R., McFeely R. A., and Kent M. G., 1990. Standard karyotype of the domestic horse (Equus caballus). Hereditas 112: 289-293.	3.21	3139.38	2505	0.797928	Gregory, T.R. (2024). Animal Genome Size Database. http://www.genomesize.com
Dog	Canis_familiaris	Carnivora	MLH1	M	40	Basheva E.A., Bidau C. J., and Borodin P. M., 2008. General patterns of meiotic recombination in male dogs estimated by MLH1 and RAD51 immunolocalization. Chromosome Res 16: 709-719.	78	78	76	Reimann N., Bartnitzke S., Nolte I., Bullerdiek J., 1999. Working with canine chromosomes: current recommendations for karyotype description. J Heredity 90: 31-34.	3.12	3051.36	2000	0.655445	Gregory, T.R. (2024). Animal Genome Size Database. http://www.genomesize.com
Wolf	Canis_lupus	Carnivora	MLH1	M	40.94	Munoz-Fuentes V., Marcet-Ortega M., Alkorta-Aranburu G., Linde Forsberg C., Morrell J. M., et al., 2015. Strong artificial selection in domestic mammals did not result in an increased recombination rate. Mol Biol Evol 32: 510-523.	78	78	76	Hungerford D. A., and Snyder R. L., 1966. Chromosomes of a European wolf (Canis lupus) and of a bactrian camel (Camelus bactrianus). Mamm Chromosomes Newsletter 20: 72.	2.81	2748.18	2047	0.744857	Gregory, T.R. (2024). Animal Genome Size Database. http://www.genomesize.com
Cat	Felis_cattus	Carnivora	MLH1	M	43.52	Borodin P. M., Karamysheva T. V., and Rubtsov N. B., 2007. Immunofluorescent analysis of meiotic recombination in the domestic cat. Cell and Tissue Biol 1: 503-507.	38	72	68	Cho K. W., Youn H. Y., Watari T., Tsujimoto H., Hasegawa A., et al., 1997. A proposed nomenclature of the domestic cat karyotype. Cytogenet Cell Genet 79: 71-78.	3.11	3041.58	2176	0.715418	Gregory, T.R. (2024). Animal Genome Size Database. http://www.genomesize.com
American mink	Mustela_vison	Carnivora	MLH1	M	25.5	Borodin P. M., Basheva E. A., Zhelezova A. I., 2008. Immunocytological analysis of meiotic recombination in the American mink (Mustela vison). Animal Genet 40: 235-238.	30	58	54	Mandahl N., and Fredga K., 1975. Q-, G-, and C-band patterns of the mink chromosomes. Hereditas 81: 211-220.	3.1	3031.8	1275	0.420542	Gregory, T.R. (2024). Animal Genome Size Database. http://www.genomesize.com
Tiger	Panthera_tigris	Carnivora	MLH1	M	59.4	Segura J., Ferretti L., Ramos-Onsins S., Capilla L., Farre M., et al., 2013. Evolution of recombination in eutherian mammals: insights into mechanisms that affect recombination rates and crossover interference. Proc Biol Sci 280: 20131945.	38	66	62	Atlas of Mammalian Chromosomes, edited by O'Brien S. J., Menninger J. C., and Nash W. G., 2006. John Wiley & Sons, Inc., Hoboken, NJ.	2.71	2650.38	2970	1.12059	Gregory, T.R. (2024). Animal Genome Size Database. http://www.genomesize.com
Silver fox	Vulpes_vulpes	Carnivora	MLH1	M	29.6	Basheva E.A., Torgasheva A. A., Sakaeva G. R., Bidau C., and Borodin P. M., 2010. A- and B-chromosome pairing and recombination in male meiosis in the silver fox (Vulpes vulpes L., 1758, Carnivora, Canidae). Chromosome Res 18: 689-696.	34	68	64	Committee for the standard karyotype of Vulpes fulvus Desm., 1985. The standard karotype of the silver fox (Vulpes fulvus Desm.). Hereditas 103: 171-176.	2.85	2787.3	1480	0.53098	Gregory, T.R. (2024). Animal Genome Size Database. http://www.genomesize.com
Leaf-nosed bat	Artibeus_lituratus	Chiroptera	Chiasma	M	33	Pigozzi MI; Solari AJ. Regular segregation of the XY1Y2 trivalent and univalency in male meiosis of Artibeus lituratus (Phyllostomidae), 1994. BIOCELL 18(1) : 41-47.	31	60	56	Baker RJ (1973) Comparative cytogenetics of the New World leaf-nosedbats (Phyllostomatidae). Periodicumbiologorum 75:37–45	2.57	2513.46	1650	0.656466	Gregory, T.R. (2024). Animal Genome Size Database. http://www.genomesize.com
Black howler monkey	Alouatta_caraya	Primates	MLH1	M	40.6	Garcia-Cruz R., Pacheco S., Brieno M. A., Steinberg E. R., Mudry M. D., et al., 2011. A comparative study of recombination patterns in three species of Platyrrhini monkeys (primates). Chromosoma 120: 521-530.	52	73	66	Mudry M. D., Rahn M., Gorostiaga M., Hick A., Merani M. S., et al., 1998. Revised karyotype of Alouatta caraya (Primates: Platyrrhini) based on synaptonemal complex and banding analysis. Hereditas 128: 9-16.	3.8	3716.4	2030	0.546228	Gregory, T.R. (2024). Animal Genome Size Database. http://www.genomesize.com
Pygmy marmoset	Cebuella_pygmaea	Primates	MLH1	M	36.9	Segura J., Ferretti L., Ramos-Onsins S., Capilla L., Farre M., et al., 2013. Evolution of recombination in eutherian mammals: insights into mechanisms that affect recombination rates and crossover interference. Proc Biol Sci 280: 20131945.	44	78	74	Nagamachi C. Y., Pieczarka J. C., de Souza Barros R. M., 1992. Karyotypic comparison among Cebuella pygmaea, Callithrix jacchus, and C. emiliae (Callitrichidae, Primates) and its taxonomic implications. Genetica 85: 249-257.	3.48	3403.44	1845	0.542099	Gregory, T.R. (2024). Animal Genome Size Database. http://www.genomesize.com
White headed capuchin	Cebus_capucinus	Primates	Chiasma	M	37	Pardo-Manuel de Villena F. and Sapienza C., 2001. Recombination is proportional to the number of chromosome arms in mammals. Mamm Genome 12: 318-322.	54	72	68	Richard F., Lombard M., and Dutrillaux B., 1996. ZOO-FISH suggests a complete homology between human and capuchin monkey (Platyrrhini) Euchromatin. Genomics 36: 417-423.	3.8	3716.4	1850	0.497794	Gregory, T.R. (2024). Animal Genome Size Database. http://www.genomesize.com
Brown capuchin	Cebus_libidinosus	Primates	MLH1	M	41.3	Garcia-Cruz R., Pacheco S., Brieno M. A., Steinberg E. R., Mudry M. D., et al., 2011. A comparative study of recombintion patterns in three species of Platyrrhini monkeys (primates). Chromosoma 120: 521-530.	54	76	72	Amaral P. J. S., Finotelo L. F. M., de Oliveira E. H. C., Pissinatti A., Nagamachi C. Y., et al., 2008. Phylogenetic studies of the genus Cebus (Cebidae-Primates) using chromosome painting and G-banding. BMC Evol Biol 8: 169.	3.4	3325.2	2065	0.621015	Gregory, T.R. (2024). Animal Genome Size Database. http://www.genomesize.com
Black capuchin	Cebus_nigritus	Primates	MLH1	M	39.2	Garcia-Cruz R., Pacheco S., Brieno M. A., Steinberg E. R., Mudry M. D., et al., 2011. A comparative study of recombintion patterns in three species of Platyrrhini monkeys (primates). Chromosoma 120: 521-530.	54	76	72	Amaral P. J. S., Finotelo L. F. M., de Oliveira E. H. C., Pissinatti A., Nagamachi C. Y., et al., 2008. Phylogenetic studies of the genus Cebus (Cebidae-Primates) using chromosome painting and G-banding. BMC Evol Biol 8: 169.	3.04	2973.12	1960	0.65924	Gregory, T.R. (2024). Animal Genome Size Database. http://www.genomesize.com
Ring tailed lemur	Lemur_catta	Primates	MLH1	M	35.9	Segura J., Ferretti L., Ramos-Onsins S., Capilla L., Farre M., et al., 2013. Evolution of recombination in eutherian mammals: insights into mechanisms that affect recombination rates and crossover interference. Proc Biol Sci 280: 20131945.	56	66	62	Cardone M. F., Ventura M., Tempesta S., Rocchi M., Archidiacono N., 2002. Analysis of chromosome conservation in Lemur catta studied by chromosome paints and BAC/PAC probes. Chromosoma 111: 348-356.	3.28	3207.84	1795	0.559567	Gregory, T.R. (2024). Animal Genome Size Database. http://www.genomesize.com
Common brown lemur	Lemur_fulvus_albocollaris	Primates	Chiasma	M	35.2	Pardo-Manuel de Villena F. and Sapienza C., 2001. Recombination is proportional to the number of chromosome arms in mammals. Mamm Genome 12: 318-322.	48	64	62	Hamilton A. E., Tattersall I., Sussman R., Buettner-Janusch J., 1979. Chromosomes of Lemuriformes. VI. Comparative Karyoloty of Lemur fulvus: A G-banded karyotype of Lemur fulvus mayottensis (Schlegel 1866). Int J Primatol 1: 81-93.	2.73	2669.94	1760	0.659191	Gregory, T.R. (2024). Animal Genome Size Database. http://www.genomesize.com
Common brown lemur	Lemur_fulvus	Primates	Chiasma	M	36.3	Pardo-Manuel de Villena F. and Sapienza C., 2001. Recombination is proportional to the number of chromosome arms in mammals. Mamm Genome 12: 318-322.	60	64	62	Hamilton A. E., Tattersall I., Sussman R., Buettner-Janusch J., 1979. Chromosomes of Lemuriformes. VI. Comparative Karyoloty of Lemur fulvus: A G-banded karyotype of Lemur fulvus mayottensis (Schlegel 1866). Int J Primatol 1: 81-93.	3.3	3227.4	1815	0.562372	Gregory, T.R. (2024). Animal Genome Size Database. http://www.genomesize.com
Japanese macaque	Macaca_fuscata	Primates	Chiasma	M	36.7	Pardo-Manuel de Villena F. and Sapienza C., 2001. Recombination is proportional to the number of chromosome arms in mammals. Mamm Genome 12: 318-322.	42	84	80	Wienberg J., Stanyon R., Jauch A., and Cremer T., 1992. Homologies in human and Macaca fuscata chromosomes revealed by in situ suppression hybridization with human chromosome specific DNA libraries. Chromosoma 101: 265-270.	3.56	3481.68	1835	0.527044	Gregory, T.R. (2024). Animal Genome Size Database. http://www.genomesize.com
Rhesus macaque	Macaca_mulatta	Primates	MLH1	M	39	Hassold T., Hansen T., Hunt P., and VandeVoort C., 2009. Cytological studies of recombination in rhesus males. Cytogenet Genome Res 124: 132-138.	42	84	80	Small M. F., Stanyon R., Glenn-Smith D., and Sineo L., 1985. High resolution chromosomes of Rhesus macaques (Macaca mulatta). Am J Primatol 9: 63-67.	3.2	3129.6	1950	0.623083	Gregory, T.R. (2024). Animal Genome Size Database. http://www.genomesize.com
Southern pig tailed macaque	Macaca_nemestrina	Primates	Chiasma	M	40	Pardo-Manuel de Villena F. and Sapienza C., 2001. Recombination is proportional to the number of chromosome arms in mammals. Mamm Genome 12: 318-322.	42	84	80	Brown C. J., Dunbar V. G., and Shafer D. A., 1986. A comparison of the karyotypes of six species of the genus Macaca and a species of the genus Cercocebus. Folia Primatol 46: 164-172.	3.56	3481.68	2000	0.574435	Gregory, T.R. (2024). Animal Genome Size Database. http://www.genomesize.com
Celebes crested macaque	Macaca_nigra	Primates	Chiasma	M	39	Burt A., and Bell G., 1987. Mammalian chiasma frequencies as a test of two theories of recombination. Nature 326: 803-805.	42	84	80	Brown C. J., Dunbar V. G., and Shafer D. A., 1986. A comparison of the karyotypes of six species of the genus Macaca and a species of the genus Cercocebus. Folia Primatol 46: 164-172.	3.45	3374.1	1950	0.577932	Gregory, T.R. (2024). Animal Genome Size Database. http://www.genomesize.com
Mandrill	Mandrillus_sphinx	Primates	Chiasma	M	45	Pardo-Manuel de Villena F. and Sapienza C., 2001. Recombination is proportional to the number of chromosome arms in mammals. Mamm Genome 12: 318-322.	42	84	80	Ruiz-Herrera A., Garcia F., Giulotto E., Attolini C., Egozcue J., et al., 2005. Evolutionary breakpoints are co-localized with fragile sites and intrachromosomal telomeric sequences in primates. Cytogenet Genome Res 108: 234-247.	3.5	3423	2250	0.657318	Gregory, T.R. (2024). Animal Genome Size Database. http://www.genomesize.com
Angolan talapoin	Miopithecus_talapoin	Primates	MLH1	M	39.7	Segura J., Ferretti L., Ramos-Onsins S., Capilla L., Farre M., et al., 2013. Evolution of recombination in eutherian mammals: insights into mechanisms that affect recombination rates and crossover interference. Proc Biol Sci 280: 20131945.	56	96	92	Dutrillaux B., Viegas-Pequignot E., Couturier J., and Chauvier G., 1978. Identity of euchromatic bands from man to Cercopithecidae. Hum Genet 45: 283-296.	3.67	3589.26	1985	0.553039	Gregory, T.R. (2024). Animal Genome Size Database. http://www.genomesize.com
Chimpanzee	Pan_troglodytes	Primates	Chiasma	M	52.5	Pardo-Manuel de Villena F. and Sapienza C., 2001. Recombination is proportional to the number of chromosome arms in mammals. Mamm Genome 12: 318-322.	48	86	82	Yunis J. J., 1982. The origin of man: A chromosomal pictorial legacy. Science 215: 1525-1530.	3.46	3383.88	2625	0.775737	Gregory, T.R. (2024). Animal Genome Size Database. http://www.genomesize.com
Baboon	Papio_hamadryas	Primates	LinkageMap	SA	47.08	Cox L. A., Mahaney M. C., VandeBerg J. L., and Rogers J., 2006. A second-generation genetic linkage map of the baboon (Papio hamadryas) genome. Genomics 88: 274-281.	42	84	80	Moore C. M., Janish C., Eddy C. A., Hubbard G. B., Leland M. M., et al., 1999. Cytogenetic and fertility studies of a rheboon, rhesus macaque (Macaca mulatta) x baboon (Papio hamadryas) cross: further support for a single karyotype nomenclature. Am J Phys Anthropol 110: 119-127.	3.5	3423	2354	0.687701	Gregory, T.R. (2024). Animal Genome Size Database. http://www.genomesize.com
Human	Homo_sapiens	Primates	MLH1	M	49.8	Hassold T., Judis L., Chan E. R., Schwartz S., Seftel A., et al., 2004. Cytological studies of meiotic recombination in human males. Cytogenet Genome Res 107: 249-255.	46	82	78	Franke U., 1994. Digitized and differentially shaded human chromosome ideograms for genomic applications. Cytogenet Cell Genet 65: 206-218.	---	3100	2490	0.803226	https://www.ncbi.nlm.nih.gov/datasets/genome/GCF_000001405.40/
European rabbit	Oryctolagus_cuniculus	Lagomorphia	LinkageMap	M	30.5	Pardo-Manuel de Villena F. and Sapienza C., 2001. Recombination is proportional to the number of chromosome arms in mammals. Mamm Genome 12: 318-322.	44	80	76	Hayes H., Rogel-Gaillard C., Zijlstra C., de Haan N. A., Urien C., et al., 2002. Establishment of an R-banded rabbit karyotype nomenclature by FISH localization of 23 chromosome-specific genes on both G- and R-banded chromosomes. Cytogenet Genome Res 98: 199-205.	3.3	2866.6	1525	0.531989	Gregory, T.R. (2024). Animal Genome Size Database. http://www.genomesize.com
Black grass mouse	Akodon_nigris	Rodentia	Chiasma	M	32	Pardo-Manuel de Villena F. and Sapienza C., 2001. Recombination is proportional to the number of chromosome arms in mammals. Mamm Genome 12: 318-322.	52	54	50	Yonenaga Y., 1975. Karyotypes and chromosome polymorphism in Brazilian rodents. Caryologia 28: 269-286.	2.73	2669.94	1600	0.599264	Gregory, T.R. (2024). Animal Genome Size Database. http://www.genomesize.com
Wood mouse	Apodemus_sylvaticus	Rodentia	Chiasma	M	27.5	Pardo-Manuel de Villena F. and Sapienza C., 2001. Recombination is proportional to the number of chromosome arms in mammals. Mamm Genome 12: 318-322.	48	48	46	Matsubara K., Nishida-Umehara C., Tsuchiya K., Nukaya D., and Matsuda Y., 2004. Karyotypic evolution of Apodemus (Muridae, Rodentia) inferred from comparative FISH analyses. Chromosome Res 12: 383-395.	3.29	3217.62	1375	0.427334	Gregory, T.R. (2024). Animal Genome Size Database. http://www.genomesize.com
Chinese hamster	Cricetulus_griseus	Rodentia	Chiasma	M	17	Pardo-Manuel de Villena F. and Sapienza C., 2001. Recombination is proportional to the number of chromosome arms in mammals. Mamm Genome 12: 318-322.	22	40	36	Gamperl R., Vistorin G., Rosenkranz W., 1976. A comparative analysis of the karyotypes of Cricetus cricetus and Cricetulus griseus. Chromosoma 55: 259-265.	---	2400	850	0.354167	https://www.ncbi.nlm.nih.gov/datasets/genome/GCF_003668045.3/
Latastes Gerbil	Gerbillus_aureus	Rodentia	Chiasma	M	40.8	Pardo-Manuel de Villena F. and Sapienza C., 2001. Recombination is proportional to the number of chromosome arms in mammals. Mamm Genome 12: 318-322.	74	92	88	Jordan R. G., Davis B. L., and Baccar H., 1974. Karyotypic and morphometric studies of Tunisian Gerbillus. Mammalia 38: 667-680.	3.6	3520.8	2040	0.579414	Gregory, T.R. (2024). Animal Genome Size Database. http://www.genomesize.com
Mongolian gerbil	Meriones_unguiculatus	Rodentia	Chiasma	M	25.5	Pardo-Manuel de Villena F. and Sapienza C., 2001. Recombination is proportional to the number of chromosome arms in mammals. Mamm Genome 12: 318-322.	44	76	72	Cohen M. M., 1970. The somatic karyotype of Meriones unguiculatus: A morphologic and autoradiographic study. J Hered 61:158-160.	---	2700	1275	0.472222	https://www.ncbi.nlm.nih.gov/datasets/genome/GCF_030254825.1/
Syrian hamster	Mesocricetus_auratus	Rodentia	Chiasma	M	27.8	Pardo-Manuel de Villena F. and Sapienza C., 2001. Recombination is proportional to the number of chromosome arms in mammals. Mamm Genome 12: 318-322.	44	78	74	Gamperl R., Vistorin G., and Rosenkranz W., 1978. Comparison of chromosome banding patterns in five members of Cricetinae with comments on possible relationships. Caryologia 31: 343-353.	3.4	3325.2	1390	0.41802	Gregory, T.R. (2024). Animal Genome Size Database. http://www.genomesize.com
Mogollon vole	Microtus_mogollonensis	Rodentia	MLH1	M	24.7	Dumont BL., 2017. Variation and Evolution of the Meiotic Requirement for Crossing Over in Mammals. Genetics. 205:155-168.	44	56	52	Dumont BL., 2017. Variation and Evolution of the Meiotic Requirement for Crossing Over in Mammals. Genetics. 205:155-168.	3	2934	1235	0.420927	Gregory, T.R. (2024). Animal Genome Size Database. http://www.genomesize.com
Montane vole	Microtus_montanus	Rodentia	MLH1	M	20.9	Dumont BL., 2017. Variation and Evolution of the Meiotic Requirement for Crossing Over in Mammals. Genetics. 205:155-168.	24	46	44	Modi W. S., 1986. Karyotypic differentiation among two sibling species pairs of New World Microtine rodents. J Mamm 67: 159-165.	3.12	3051.36	1045	0.34247	Gregory, T.R. (2024). Animal Genome Size Database. http://www.genomesize.com
Prairie vole	Microtus_ochrogaster	Rodentia	MLH1	M	26.49	Dumont BL., 2017. Variation and Evolution of the Meiotic Requirement for Crossing Over in Mammals. Genetics. 205:155-168.	54	64	60	Modi, W. S., 1987. Phylogenetic analyses of chromosomal banding patterns among the Nearctic Arvicolidae (Mammalia: Rodentia). Syst Biol 36: 109-136.	2.87	2806.86	1324.5	0.47188	Gregory, T.R. (2024). Animal Genome Size Database. http://www.genomesize.com
Meadow vole	Microtus_pennsylvanicus	Rodentia	MLH1	M	23.74	Dumont B. L., and Payseur B. A., 2011. Evolution of the genomic recombination rate in murid rodents. Genetics 187: 643-657.	46	54	52	Modi W. S., 1986. Karyotypic differentiation among two sibling species pairs of New World Microtine rodents. J Mamm 67: 159-165.	2.63	2572.14	1187	0.461483	Gregory, T.R. (2024). Animal Genome Size Database. http://www.genomesize.com
Ryukyu mouse	Mus_caroli	Rodentia	MLH1	M	29.78	Dumont B. L., and Payseur B. A., 2011. Evolution of the genomic recombination rate in murid rodents. Genetics 187: 643-657.	40	40	38	Committee on Standard Genetic Nomenclature for Mice, 1972. Standard Karyotype of the Mouse, Mus musculus. J Hered 63: 69-72.	3.02	2700	1489	0.551481	https://www.ncbi.nlm.nih.gov/datasets/genome/GCF_000001635.27/
House mouse	Mus_musculus_castaneus	Rodentia	MLH1	M	22.26	Dumont B. L., and Payseur B. A., 2011. Evolution of the genomic recombination rate in murid rodents. Genetics 187: 643-657.	40	40	38	Committee on Standard Genetic Nomenclature for Mice, 1972. Standard Karyotype of the Mouse, Mus musculus. J Hered 63: 69-72.	3.2	2700	1113	0.412222	https://www.ncbi.nlm.nih.gov/datasets/genome/GCF_000001635.27/
House mouse	Mus_musculus_domesticus	Rodentia	MLH1	M	22.7	Anderson L. K., Reeves A., Webb L. M., Ashely T., 1999. Distribution of crossing over on mouse synaptonemal complexes using immunofluorescent localization of MLH1 protein. Genetics 151: 1569-1579.	40	40	38	Committee on Standard Genetic Nomenclature for Mice, 1972. Standard Karyotype of the Mouse, Mus musculus. J Hered 63: 69-72.	---	2700	1135	0.42037	https://www.ncbi.nlm.nih.gov/datasets/genome/GCF_000001635.27/
Mound building mouse	Mus_spicilegus	Rodentia	MLH1	M	24.18	Dumont B. L., and Payseur B. A., 2011. Evolution of the genomic recombination rate in murid rodents. Genetics 187: 643-657.	40	40	38	Committee on Standard Genetic Nomenclature for Mice, 1972. Standard Karyotype of the Mouse, Mus musculus. J Hered 63: 69-72.	3.07	3002.46	1209	0.40267	Gregory, T.R. (2024). Animal Genome Size Database. http://www.genomesize.com
Algerian mouse	Mus_spretus	Rodentia	MLH1	M	24.9	Koehler K. E., Cherry J. P., Lynn A., Hunt P. A., and Hassold T. J., 2002. Genetic control of mammalian meiotic recombination. I. Variation in exchange frequencies among males from inbred mouse strains. Genetics 162: 297-306.	40	40	38	Committee on Standard Genetic Nomenclature for Mice, 1972. Standard Karyotype of the Mouse, Mus musculus. J Hered 63: 69-72.	---	2625	1245	0.474286	https://useast.ensembl.org/Mus_spretus/Location/Genome
Deer mouse	Peromyscus_maniculatus	Rodentia	MLH1	M	23.7	Dumont B. L., and Payseur B. A., 2011. Evolution of the genomic recombination rate in murid rodents. Genetics 187: 643-657.	48	86	82	Greenbaum I. F., Gunn S. J., Smith S. A., McAllister B. F., Hale D. W., et al., 1994. Cytogenetic nomenclature of deer mice, Peromyscus (Rodentia): revision and review of the standardized karyotype. Cytogenet Cell Genet 66: 181-195.	---	2600	1185	0.455769	https://www.ncbi.nlm.nih.gov/datasets/genome/GCA_026167925.1/
Oldfield mouse	Peromyscus_polionotus	Rodentia	LinkageMap	SA	22.06	Steiner C. C., Weber J. N., and Hoekstra H. E., 2007. Adaptive variation in beach mice produced by two interacting pigmentation genes. PLoS Biol 5: e219.	48	72	68	Greenbaum I.F., Baker R. J., Ramsey P. R., 1978. Chromosomal evolution and the mode of speciation in three species of Peromyscus. Evolution 32: 646-654.	---	2600	1103	0.424231	https://www.ncbi.nlm.nih.gov/datasets/genome/GCA_003704135.2/
Rat	Rattus_norvegicus	Rodentia	MLH1	M	34.46	Dumont B. L., and Payseur B. A., 2011. Evolution of the genomic recombination rate in murid rodents. Genetics 187: 643-657.	42	64	62	Committee for a standardized karyotype of Rattus norvegicus, 1973. Standard karyotype of the Norway rat, Rattus norvegicus. Cytogenet Cell Genet 12: 199-205.	---	2800	1723	0.615357	https://www.ncbi.nlm.nih.gov/datasets/genome/GCF_036323735.1/
